# Supplementary material for: The Relationship Between Empowering Motivational Climate in Physical Education and Social Adaptation of Senior High School Students: An Analysis of Chain Mediating Effect
Source: Front Psychol. 2022 May 17;13:854279. doi: 10.3389/fpsyg.2022.854279 (PMC9152315; doi:10.3389/fpsyg.2022.854279)
Supplement: Supplementary file 1 [file Table_1.xlsx]

## Sheet: Sheet1
Serial number	1.Gender	2. Grade	3. Location of your school	4. In physical education, teachers will encourage students to try new skills.	5. In physical education, teachers give students a choice.	6. In physical education, teachers will convince students that they will feel great as long as they try their best.	7. In physical education, teachers think it is important for students to participate in physical education because students really want to exercise.	8. In physical education, teachers care about students no matter what happens.	9. In physical education, teachers believe that students will feel successful when they make progress.	10. In physical education, teachers appreciate students who try their best.	11. In physical education, teachers really understand the uniqueness of each student, not just the students in their class.	12. In PE class, the teacher will answer the students' questions completely and in detail.	13. In physical education, the teacher believes that every student will make some important contributions in the class.	14. In PE class, when teachers ask students to do something, they will explain why it is better to do so.	15. In PE class, the teacher believes that every student plays an important role in the class.	16. In the physical education class, the teacher listens to the students' ideas with an open mind and will not judge the students' personal feelings.	17. In physical education, the teacher believes that every student has the opportunity to make valuable contributions to the activities in the class.	18. In PE class, the teacher encourages students to help their classmates practice.	19. In physical education, teachers think it is important for students to participate in physical education because students like or enjoy sports.	20. In the physical education class, the teacher encourages the students to cooperate fully in the class.	21. When I come together in the morning, I am willing to go to the physical education classroom to study physical education.	22. I feel energetic when I study in PE class.	23. Even if the physical education classroom learning is not smooth, I am not discouraged and can persevere.	24. I can continue to study in PE class for a long time without taking a rest.	25. When I study in PE class, I can recover quickly even if I am mentally tired.	26. When I study in PE class, I am full of energy and full of energy.	27. I find that physical education classroom learning is challenging.	28. Physical education classroom learning inspires me.	29. I am full of enthusiasm for physical education classroom learning.	30. I am proud of my performance in PE class.	31. I find that the purpose of physical education classroom learning is clear and meaningful.	32. I forgot everything around me when I studied in PE class.	33. When I study in PE class, I feel time is fast.	34. When I study in physical education classroom, I only think about physical education classroom study.	35. It's hard for me to put down my physical education classroom learning.	36. I am immersed in PE classroom learning.	37. I feel very happy when I devote myself to physical education class.	38. I know when to talk about my personal problems with others.	39. When I face some difficulties, I can recall the past when I faced the same difficulties and overcome them.	40. I hope I can do most of the things I want to do.	41. It's easy for others to trust me.	42. I find it difficult for me to understand other people's body language.	43. Some major events I have experienced in the past have made me re-examine what is important and what is not important.	44. When I am in a good mood, I can see new hope.	45. Whether my life is meaningful or not, emotion is one of the influencing factors.	46. I can be clearly aware of the emotions I experience.	47. I hope something good can happen.	48. I like to share my feelings with others.	49. When I'm in a good mood, I know how to extend it.
1	male	grade one	city	Very consistent	Very consistent	Very consistent	Very consistent	Very consistent	Very consistent	Very consistent	Very consistent	Very consistent	Very consistent	Very consistent	Very consistent	Very consistent	Very consistent	Very consistent	Very consistent	Very consistent	Very consistent	Very consistent	Very consistent	Very consistent	Very consistent	Very consistent	Very consistent	Very consistent	Very consistent	Very consistent	Very consistent	Very consistent	Very consistent	Very consistent	Very consistent	Very consistent	Very consistent	Very consistent	Very consistent	Very consistent	Very consistent	Very consistent	Very consistent	Very consistent	Very consistent	Very consistent	Very consistent	Very consistent	Very consistent
2	female	grade three	city	uncertain	uncertain	accord with	uncertain	Very consistent	Very consistent	Very consistent	accord with	accord with	accord with	Very consistent	accord with	A little in line	accord with	Very consistent	A little in line	accord with	uncertain	More consistent	More consistent	uncertain	uncertain	More consistent	More consistent	More consistent	More consistent	Very consistent	More consistent	More consistent	More consistent	More consistent	More consistent	More consistent	More consistent	More consistent	More consistent	More consistent	More consistent	More consistent	More consistent	More consistent	More consistent	More consistent	More consistent	More consistent	More consistent
3	female	grade one	city	uncertain	accord with	Very consistent	A little in line	accord with	accord with	accord with	accord with	accord with	accord with	accord with	accord with	accord with	accord with	accord with	A little in line	accord with	Very inconsistent	Very inconsistent	Very inconsistent	Less consistent	uncertain	uncertain	uncertain	uncertain	uncertain	uncertain	uncertain	uncertain	uncertain	uncertain	uncertain	uncertain	uncertain	More consistent	More consistent	More consistent	More consistent	Less consistent	More consistent	More consistent	More consistent	More consistent	More consistent	More consistent	More consistent
4	female	grade one	city	A little in line	A little in line	A little in line	A little in line	A little in line	A little in line	A little in line	accord with	accord with	Very consistent	Very consistent	A little in line	uncertain	accord with	A little in line	A little in line	Very consistent	More consistent	uncertain	uncertain	More consistent	uncertain	More consistent	uncertain	More consistent	uncertain	More consistent	More consistent	More consistent	More consistent	uncertain	More consistent	uncertain	uncertain	More consistent	More consistent	More consistent	commonly	commonly	More consistent	commonly	More consistent	More consistent	More consistent	commonly	More consistent
5	female	grade two	city	accord with	accord with	accord with	accord with	accord with	accord with	accord with	accord with	accord with	accord with	accord with	accord with	accord with	accord with	accord with	accord with	accord with	More consistent	More consistent	More consistent	More consistent	More consistent	More consistent	More consistent	More consistent	More consistent	More consistent	More consistent	More consistent	More consistent	More consistent	More consistent	uncertain	More consistent	commonly	More consistent	Very consistent	commonly	More consistent	More consistent	More consistent	More consistent	More consistent	More consistent	More consistent	More consistent
6	male	grade two	city	Very inconsistent	Very consistent	Very inconsistent	Very consistent	Very consistent	Very consistent	Very consistent	Very inconsistent	Very consistent	uncertain	Very consistent	Very consistent	Very consistent	Very consistent	A little in line	Very consistent	Very consistent	Very consistent	Very consistent	More consistent	Very inconsistent	Very consistent	Very consistent	uncertain	Very consistent	Very consistent	Very consistent	More consistent	Very consistent	Very consistent	More consistent	Very consistent	Very consistent	Very consistent	Very consistent	Very consistent	Very consistent	Very consistent	More consistent	Very consistent	Very consistent	Very consistent	Very consistent	Very consistent	commonly	Very consistent
7	male	grade three	countryside	accord with	Very consistent	A little in line	accord with	accord with	accord with	accord with	uncertain	A little inconsistent	A little in line	accord with	A little in line	A little inconsistent	A little inconsistent	accord with	Very consistent	Very consistent	Very consistent	Very consistent	Very consistent	Very consistent	Very consistent	Very consistent	uncertain	uncertain	Very consistent	More consistent	uncertain	Very inconsistent	uncertain	Very consistent	Very consistent	Very consistent	Very consistent	Very consistent	Very consistent	Very consistent	Very consistent	Very consistent	More consistent	commonly	commonly	commonly	More consistent	More consistent	More consistent
8	female	grade three	city	Very consistent	Very consistent	Very consistent	Very consistent	Very consistent	Very consistent	Very consistent	Very consistent	Very consistent	Very consistent	Very consistent	Very consistent	Very consistent	Very consistent	Very consistent	Very consistent	Very consistent	Very consistent	Very consistent	Very consistent	uncertain	uncertain	Very consistent	Very consistent	Very consistent	Very consistent	Very consistent	Very consistent	uncertain	Very consistent	uncertain	uncertain	Very consistent	Very consistent	More consistent	More consistent	Very consistent	More consistent	commonly	More consistent	Very consistent	Very consistent	More consistent	Very consistent	More consistent	More consistent
9	male	grade three	city	Very consistent	accord with	accord with	accord with	accord with	accord with	accord with	accord with	accord with	accord with	accord with	accord with	accord with	accord with	accord with	accord with	accord with	Very consistent	Very consistent	Very consistent	Very consistent	Very consistent	More consistent	More consistent	More consistent	More consistent	More consistent	More consistent	More consistent	More consistent	More consistent	More consistent	More consistent	More consistent	More consistent	More consistent	More consistent	More consistent	More consistent	More consistent	More consistent	More consistent	More consistent	More consistent	More consistent	More consistent
10	male	grade two	city	Very consistent	Very consistent	Very consistent	Very consistent	Very consistent	Very consistent	Very consistent	Very consistent	Very consistent	Very consistent	Very consistent	Very consistent	Very consistent	Very consistent	Very consistent	Very consistent	Very consistent	Very consistent	Very consistent	Very consistent	Very consistent	Very consistent	Very consistent	Very consistent	Very consistent	Very consistent	Very consistent	Very consistent	Very consistent	Very consistent	Very consistent	Very consistent	Very consistent	Very consistent	Very consistent	Very consistent	Very consistent	Very consistent	Very consistent	Very consistent	Very consistent	Very consistent	Very consistent	Very consistent	Very consistent	Very consistent
11	female	grade two	city	Very consistent	Very consistent	Very consistent	Very consistent	Very consistent	Very consistent	Very consistent	Very consistent	Very consistent	Very consistent	Very consistent	Very consistent	Very consistent	Very consistent	Very consistent	Very consistent	Very consistent	Very consistent	Very consistent	Very consistent	Very consistent	Very consistent	Very consistent	Very consistent	Very consistent	Very consistent	Very consistent	Very consistent	Very consistent	Very consistent	Very consistent	Very consistent	Very consistent	Very consistent	Very consistent	Very consistent	Very consistent	Very consistent	commonly	Very consistent	Very consistent	Very consistent	commonly	Very consistent	Very consistent	commonly
12	male	grade three	city	Very consistent	Very consistent	Very consistent	Very consistent	Very consistent	Very consistent	Very consistent	Very consistent	Very consistent	Very consistent	Very consistent	Very consistent	Very consistent	Very consistent	Very consistent	Very consistent	Very consistent	Very consistent	Very consistent	Very consistent	Very consistent	Very consistent	Very consistent	Very consistent	Very consistent	Very consistent	Very consistent	Very consistent	Very consistent	Very consistent	Very consistent	Very consistent	Very consistent	Very consistent	Very consistent	Very consistent	Very consistent	Very consistent	Very consistent	Very consistent	Very consistent	Very consistent	Very consistent	Very consistent	Very consistent	Very consistent
13	male	grade three	city	A little in line	accord with	A little inconsistent	A little inconsistent	uncertain	A little in line	uncertain	uncertain	A little in line	A little in line	A little in line	A little in line	uncertain	uncertain	A little in line	uncertain	accord with	uncertain	uncertain	uncertain	Less consistent	Less consistent	uncertain	More consistent	uncertain	More consistent	More consistent	More consistent	uncertain	More consistent	uncertain	Less consistent	More consistent	More consistent	More consistent	commonly	More consistent	More consistent	commonly	commonly	More consistent	More consistent	More consistent	Very consistent	More consistent	More consistent
14	male	grade two	city	Very consistent	Very consistent	Very consistent	Very consistent	Very consistent	Very consistent	Very consistent	Very consistent	Very consistent	accord with	Very consistent	Very consistent	Very consistent	Very consistent	Very consistent	Very consistent	Very consistent	Very consistent	Very consistent	Very consistent	More consistent	More consistent	More consistent	More consistent	Very consistent	Very consistent	Very consistent	Very consistent	Very consistent	Very consistent	Very consistent	Very consistent	Very consistent	Very consistent	More consistent	Very consistent	Very consistent	More consistent	commonly	More consistent	More consistent	Very consistent	Very consistent	Very consistent	commonly	Very consistent
15	male	grade two	city	accord with	accord with	accord with	accord with	accord with	accord with	accord with	accord with	accord with	accord with	accord with	accord with	accord with	accord with	accord with	accord with	accord with	More consistent	More consistent	More consistent	More consistent	More consistent	More consistent	More consistent	More consistent	More consistent	More consistent	More consistent	More consistent	More consistent	More consistent	More consistent	More consistent	More consistent	More consistent	More consistent	More consistent	More consistent	More consistent	More consistent	More consistent	More consistent	More consistent	More consistent	More consistent	More consistent
16	male	grade three	city	Very consistent	Very consistent	Very consistent	Very consistent	Very consistent	Very consistent	Very consistent	Very consistent	Very consistent	Very consistent	Very consistent	Very consistent	Very consistent	Very consistent	Very consistent	Very consistent	Very consistent	uncertain	More consistent	More consistent	uncertain	More consistent	Very consistent	More consistent	More consistent	More consistent	More consistent	More consistent	uncertain	Very consistent	More consistent	More consistent	More consistent	More consistent	commonly	More consistent	More consistent	commonly	commonly	More consistent	Very consistent	Very consistent	commonly	Very consistent	commonly	commonly
17	female	grade three	city	Very consistent	Very consistent	Very consistent	Very consistent	Very consistent	Very consistent	Very consistent	Very consistent	Very consistent	Very consistent	Very consistent	Very consistent	Very consistent	Very consistent	Very consistent	Very consistent	Very consistent	Less consistent	More consistent	More consistent	uncertain	uncertain	More consistent	More consistent	More consistent	More consistent	Less consistent	uncertain	Less consistent	uncertain	Less consistent	uncertain	uncertain	More consistent	More consistent	More consistent	More consistent	More consistent	Less consistent	Very consistent	Very consistent	More consistent	More consistent	Very consistent	Very consistent	More consistent
18	male	grade three	countryside	accord with	accord with	Very consistent	A little in line	Very consistent	accord with	Very consistent	accord with	accord with	A little in line	accord with	A little in line	Very consistent	accord with	accord with	accord with	accord with	More consistent	More consistent	Very consistent	More consistent	More consistent	Very consistent	Very consistent	More consistent	Very consistent	Very consistent	More consistent	Very consistent	Very consistent	Very consistent	More consistent	More consistent	More consistent	commonly	More consistent	More consistent	More consistent	commonly	commonly	More consistent	More consistent	commonly	More consistent	commonly	More consistent
19	male	grade three	city	A little in line	accord with	Very consistent	accord with	accord with	A little in line	accord with	accord with	accord with	accord with	accord with	accord with	accord with	accord with	accord with	accord with	accord with	More consistent	More consistent	More consistent	More consistent	More consistent	More consistent	More consistent	More consistent	More consistent	More consistent	More consistent	More consistent	More consistent	More consistent	More consistent	More consistent	More consistent	More consistent	More consistent	More consistent	More consistent	More consistent	More consistent	More consistent	More consistent	More consistent	More consistent	More consistent	More consistent
20	female	grade three	city	Very consistent	Very consistent	Very consistent	Very consistent	Very consistent	Very consistent	Very consistent	Very consistent	Very consistent	Very consistent	Very consistent	Very consistent	Very consistent	Very consistent	Very consistent	Very consistent	Very consistent	Very consistent	Very consistent	Very consistent	More consistent	Very consistent	Very consistent	Very consistent	Very consistent	Very consistent	Very consistent	Very consistent	Very consistent	Very consistent	Very consistent	Very consistent	Very consistent	Very consistent	Very consistent	Very consistent	Very consistent	Very consistent	Very consistent	Very consistent	Very consistent	Very consistent	Very consistent	Very consistent	Very consistent	Very consistent
21	male	grade two	city	Very consistent	Very consistent	Very consistent	Very consistent	Very consistent	Very consistent	Very consistent	Very consistent	Very consistent	Very consistent	Very consistent	Very consistent	Very consistent	Very consistent	Very consistent	Very consistent	Very consistent	Very consistent	Very consistent	Very consistent	Very consistent	Very consistent	Very consistent	Very consistent	Very consistent	Very consistent	Very consistent	Very consistent	Very consistent	Very consistent	Very consistent	Very consistent	Very consistent	Very consistent	Very consistent	Very consistent	Very consistent	Very consistent	Very consistent	Very consistent	Very consistent	Very consistent	Very consistent	Very consistent	Very consistent	Very consistent
22	male	grade two	countryside	A little in line	A little in line	A little in line	A little in line	A little in line	A little in line	A little in line	A little in line	A little in line	A little in line	A little in line	A little in line	A little in line	A little in line	A little in line	A little in line	A little in line	Very consistent	Very consistent	Very consistent	More consistent	More consistent	Very consistent	Very consistent	Very consistent	Very consistent	Very consistent	Very consistent	Very consistent	Very consistent	Very consistent	Very consistent	Very consistent	Very consistent	commonly	commonly	commonly	More consistent	commonly	commonly	Very consistent	Very consistent	Very consistent	Very consistent	Very consistent	Very consistent
23	female	grade two	countryside	A little in line	accord with	A little in line	accord with	A little in line	accord with	A little in line	uncertain	A little in line	A little in line	A little in line	A little in line	A little inconsistent	A little in line	Very consistent	accord with	Very consistent	uncertain	More consistent	uncertain	Less consistent	Less consistent	uncertain	uncertain	uncertain	uncertain	uncertain	uncertain	uncertain	Very consistent	More consistent	uncertain	uncertain	More consistent	commonly	commonly	More consistent	commonly	commonly	commonly	More consistent	Very consistent	More consistent	Very consistent	Very consistent	commonly
24	male	grade two	countryside	不accord with	accord with	A little inconsistent	A little in line	A little in line	A little inconsistent	A little inconsistent	A little inconsistent	uncertain	uncertain	A little in line	A little in line	uncertain	A little in line	A little in line	accord with	accord with	Less consistent	uncertain	uncertain	More consistent	Less consistent	More consistent	uncertain	uncertain	uncertain	Less consistent	uncertain	uncertain	uncertain	Less consistent	uncertain	Less consistent	Less consistent	commonly	commonly	More consistent	More consistent	commonly	commonly	More consistent	Very consistent	Very consistent	Very consistent	More consistent	More consistent
25	female	grade two	city	uncertain	accord with	uncertain	uncertain	accord with	accord with	accord with	accord with	accord with	accord with	accord with	accord with	accord with	accord with	accord with	A little in line	A little in line	uncertain	uncertain	uncertain	uncertain	uncertain	uncertain	More consistent	uncertain	uncertain	More consistent	More consistent	uncertain	More consistent	uncertain	uncertain	uncertain	uncertain	More consistent	More consistent	More consistent	commonly	commonly	More consistent	More consistent	More consistent	More consistent	More consistent	commonly	commonly
26	male	grade two	city	Very consistent	Very inconsistent	A little inconsistent	uncertain	accord with	Very consistent	Very consistent	Very consistent	uncertain	A little inconsistent	Very consistent	A little inconsistent	A little inconsistent	A little inconsistent	Very consistent	A little inconsistent	A little in line	More consistent	More consistent	Very consistent	More consistent	More consistent	Very consistent	Very consistent	Very consistent	Very consistent	Very consistent	Very consistent	Very consistent	Very consistent	More consistent	More consistent	Very consistent	Very consistent	commonly	More consistent	More consistent	More consistent	More consistent	More consistent	More consistent	Very consistent	Very consistent	Very consistent	Very consistent	Very consistent
27	male	grade three	city	A little in line	Very consistent	Very consistent	Very consistent	Very consistent	Very consistent	Very consistent	Very consistent	A little in line	A little in line	A little in line	A little in line	A little in line	Very consistent	A little in line	Very consistent	uncertain	Very consistent	Very consistent	Very consistent	More consistent	More consistent	More consistent	Very consistent	Very consistent	Very consistent	More consistent	Very consistent	More consistent	Very consistent	Very consistent	Very consistent	Very consistent	Very consistent	Very consistent	Very consistent	More consistent	More consistent	More consistent	More consistent	Very consistent	More consistent	More consistent	Very consistent	More consistent	More consistent
28	female	grade three	countryside	A little in line	A little in line	accord with	A little in line	accord with	accord with	Very consistent	A little in line	A little in line	accord with	accord with	accord with	accord with	accord with	Very consistent	A little in line	accord with	uncertain	More consistent	More consistent	More consistent	More consistent	More consistent	More consistent	More consistent	Very consistent	Very consistent	More consistent	Very consistent	Very consistent	Very consistent	uncertain	More consistent	Very consistent	Very consistent	More consistent	Very consistent	More consistent	commonly	More consistent	Very consistent	Very consistent	More consistent	Very consistent	Very consistent	More consistent
29	male	grade one	countryside	accord with	accord with	accord with	accord with	accord with	accord with	accord with	accord with	accord with	accord with	accord with	accord with	accord with	accord with	accord with	accord with	accord with	More consistent	More consistent	More consistent	More consistent	uncertain	More consistent	uncertain	uncertain	More consistent	More consistent	More consistent	More consistent	More consistent	More consistent	More consistent	uncertain	More consistent	More consistent	commonly	Very consistent	Very consistent	More consistent	commonly	More consistent	Very consistent	commonly	Very consistent	commonly	Less consistent
30	female	grade three	countryside	Very consistent	Very consistent	Very consistent	Very consistent	Very consistent	Very consistent	Very consistent	Very consistent	Very consistent	Very consistent	Very consistent	Very consistent	A little in line	Very consistent	Very consistent	Very consistent	Very consistent	More consistent	Very consistent	More consistent	More consistent	More consistent	More consistent	Very consistent	Very consistent	More consistent	uncertain	More consistent	More consistent	Very consistent	Very consistent	uncertain	uncertain	Very consistent	Very consistent	Very consistent	Very consistent	Very consistent	Very inconsistent	Very consistent	Very consistent	commonly	Very consistent	Very consistent	Very consistent	Very consistent
31	female	grade two	countryside	accord with	A little in line	A little inconsistent	uncertain	不accord with	A little inconsistent	A little inconsistent	不accord with	不accord with	A little inconsistent	A little in line	A little in line	A little inconsistent	uncertain	uncertain	uncertain	A little in line	More consistent	Very consistent	More consistent	More consistent	More consistent	More consistent	More consistent	More consistent	More consistent	uncertain	More consistent	More consistent	More consistent	More consistent	uncertain	uncertain	More consistent	More consistent	More consistent	More consistent	commonly	commonly	More consistent	commonly	Very consistent	More consistent	commonly	commonly	commonly
32	female	grade two	countryside	Very consistent	Very consistent	Very consistent	Very consistent	Very consistent	Very consistent	Very consistent	Very consistent	Very consistent	Very consistent	Very consistent	Very consistent	Very consistent	Very consistent	Very consistent	Very consistent	Very consistent	Very consistent	Very consistent	Very consistent	Very consistent	Very consistent	Very consistent	Very consistent	Very consistent	Very consistent	Very consistent	Very consistent	Very consistent	Very consistent	uncertain	uncertain	uncertain	uncertain	commonly	commonly	commonly	commonly	commonly	commonly	commonly	commonly	commonly	commonly	commonly	commonly
33	male	grade three	city	Very consistent	Very consistent	Very consistent	accord with	accord with	accord with	accord with	accord with	accord with	accord with	accord with	accord with	accord with	accord with	accord with	accord with	accord with	Very consistent	Very consistent	Very consistent	More consistent	Very consistent	Very consistent	Very consistent	Very consistent	Very consistent	Very consistent	Very consistent	Very consistent	Very consistent	Very consistent	Very consistent	Very consistent	Very consistent	More consistent	More consistent	More consistent	More consistent	More consistent	More consistent	More consistent	Very consistent	Very consistent	More consistent	Very consistent	Very consistent
34	female	grade two	countryside	A little inconsistent	A little inconsistent	A little inconsistent	A little inconsistent	A little inconsistent	A little inconsistent	A little inconsistent	A little inconsistent	A little inconsistent	A little inconsistent	A little inconsistent	A little inconsistent	A little inconsistent	A little inconsistent	不accord with	A little inconsistent	A little inconsistent	Less consistent	Less consistent	Less consistent	Less consistent	Less consistent	Less consistent	Less consistent	Less consistent	Less consistent	Less consistent	Less consistent	Less consistent	Less consistent	Less consistent	Less consistent	Less consistent	Less consistent	Less consistent	Less consistent	Less consistent	Less consistent	Less consistent	Less consistent	Less consistent	Less consistent	Less consistent	Less consistent	Less consistent	Less consistent
35	male	grade two	city	Very consistent	Very consistent	Very consistent	Very consistent	Very consistent	Very consistent	Very consistent	Very consistent	Very consistent	Very consistent	Very consistent	Very consistent	Very consistent	Very consistent	Very consistent	Very consistent	Very consistent	Very consistent	Very consistent	Very consistent	Very consistent	Very consistent	Very consistent	Very consistent	Very consistent	Very consistent	Very consistent	Very consistent	Very consistent	Very consistent	Very consistent	Very consistent	Very consistent	Very consistent	Very consistent	Very consistent	Very consistent	Very consistent	Very consistent	Very consistent	Very consistent	Very consistent	Very consistent	Very consistent	Very consistent	Very consistent
36	male	grade one	city	Very consistent	A little in line	Very consistent	Very consistent	Very consistent	Very consistent	Very consistent	Very consistent	A little in line	accord with	A little in line	accord with	accord with	Very consistent	accord with	Very consistent	accord with	Very consistent	Very consistent	More consistent	More consistent	More consistent	More consistent	More consistent	Very consistent	Very consistent	Very consistent	Very consistent	More consistent	More consistent	More consistent	Very consistent	Very consistent	More consistent	More consistent	More consistent	Very consistent	Very consistent	Very consistent	Very consistent	Very consistent	More consistent	More consistent	Very consistent	Very consistent	More consistent
37	female	grade two	city	Very consistent	Very consistent	A little in line	A little in line	A little inconsistent	A little inconsistent	A little inconsistent	不accord with	A little in line	uncertain	uncertain	A little inconsistent	A little inconsistent	A little inconsistent	A little in line	A little inconsistent	A little inconsistent	Less consistent	More consistent	More consistent	More consistent	More consistent	More consistent	uncertain	Less consistent	More consistent	Less consistent	uncertain	Less consistent	Very consistent	Less consistent	Less consistent	Less consistent	More consistent	More consistent	Less consistent	More consistent	More consistent	More consistent	More consistent	More consistent	More consistent	More consistent	More consistent	More consistent	commonly
38	female	grade one	city	uncertain	A little inconsistent	A little in line	Very inconsistent	A little in line	A little inconsistent	A little in line	A little inconsistent	A little inconsistent	uncertain	A little in line	A little in line	Very inconsistent	Very inconsistent	A little in line	uncertain	uncertain	Less consistent	Less consistent	Less consistent	uncertain	Less consistent	uncertain	uncertain	uncertain	uncertain	uncertain	uncertain	uncertain	uncertain	uncertain	uncertain	uncertain	uncertain	More consistent	commonly	More consistent	commonly	commonly	More consistent	commonly	More consistent	commonly	Very consistent	commonly	Less consistent
39	male	grade three	countryside	Very consistent	Very consistent	Very consistent	Very consistent	Very consistent	Very consistent	Very consistent	Very consistent	Very consistent	Very consistent	Very consistent	Very consistent	Very consistent	Very consistent	Very consistent	Very consistent	Very consistent	Very consistent	Very consistent	Very consistent	Very consistent	Very consistent	Very consistent	Very consistent	Very consistent	Very consistent	Very consistent	Very consistent	Very consistent	Very consistent	Very consistent	Very consistent	Very consistent	Very consistent	Very consistent	Very consistent	Very consistent	Very consistent	Very consistent	Very consistent	Very consistent	Very consistent	Very consistent	Very consistent	Very consistent	Very consistent
40	male	grade one	city	accord with	Very consistent	accord with	A little in line	Very consistent	accord with	accord with	A little in line	Very consistent	accord with	accord with	accord with	accord with	accord with	accord with	accord with	accord with	More consistent	More consistent	uncertain	Very inconsistent	uncertain	More consistent	More consistent	More consistent	More consistent	More consistent	More consistent	uncertain	uncertain	uncertain	More consistent	uncertain	More consistent	More consistent	More consistent	More consistent	commonly	commonly	commonly	More consistent	Very consistent	commonly	More consistent	More consistent	commonly
41	male	grade two	city	Very consistent	Very consistent	accord with	accord with	accord with	accord with	accord with	Very consistent	Very consistent	accord with	Very consistent	Very consistent	accord with	Very consistent	Very consistent	Very consistent	Very consistent	More consistent	More consistent	More consistent	More consistent	More consistent	More consistent	More consistent	More consistent	More consistent	More consistent	More consistent	uncertain	More consistent	More consistent	More consistent	More consistent	More consistent	More consistent	More consistent	More consistent	More consistent	More consistent	More consistent	More consistent	More consistent	More consistent	More consistent	More consistent	More consistent
42	female	grade two	countryside	Very consistent	Very consistent	Very consistent	Very consistent	Very consistent	Very consistent	Very consistent	Very consistent	Very consistent	Very consistent	accord with	Very consistent	accord with	accord with	accord with	Very consistent	accord with	More consistent	Very consistent	Very consistent	More consistent	More consistent	More consistent	More consistent	More consistent	More consistent	Very consistent	More consistent	More consistent	More consistent	More consistent	More consistent	More consistent	More consistent	More consistent	More consistent	Very consistent	More consistent	commonly	More consistent	commonly	More consistent	More consistent	More consistent	commonly	commonly
43	female	grade two	countryside	Very inconsistent	uncertain	uncertain	Very inconsistent	A little inconsistent	A little inconsistent	A little inconsistent	A little inconsistent	Very inconsistent	A little inconsistent	Very inconsistent	Very inconsistent	Very inconsistent	Very inconsistent	Very inconsistent	Very inconsistent	Very inconsistent	Very inconsistent	Very inconsistent	Very inconsistent	Very inconsistent	Very inconsistent	Very inconsistent	Very inconsistent	Very inconsistent	Very inconsistent	Very inconsistent	Very inconsistent	Very inconsistent	Very inconsistent	Very inconsistent	Very inconsistent	Very inconsistent	Very inconsistent	Very inconsistent	Very inconsistent	Very inconsistent	Very inconsistent	Very inconsistent	Very inconsistent	Very inconsistent	Very inconsistent	Very inconsistent	Very inconsistent	Very inconsistent	Very inconsistent
44	male	grade one	city	Very consistent	Very inconsistent	uncertain	A little inconsistent	Very consistent	uncertain	uncertain	Very inconsistent	A little inconsistent	A little inconsistent	uncertain	A little in line	Very inconsistent	A little inconsistent	A little inconsistent	A little inconsistent	uncertain	Less consistent	Very inconsistent	Very inconsistent	Very inconsistent	Very inconsistent	Very inconsistent	Very consistent	Very inconsistent	Less consistent	Very inconsistent	uncertain	Very inconsistent	Very inconsistent	Very inconsistent	Very inconsistent	Very inconsistent	Very inconsistent	Very consistent	Very consistent	Very consistent	Very consistent	Very inconsistent	Very consistent	Very consistent	Very consistent	Very consistent	Very consistent	Very consistent	Very consistent
45	male	grade two	city	A little in line	accord with	accord with	Very consistent	A little in line	accord with	accord with	uncertain	uncertain	A little in line	accord with	uncertain	uncertain	uncertain	accord with	accord with	accord with	uncertain	More consistent	More consistent	uncertain	uncertain	uncertain	More consistent	More consistent	uncertain	More consistent	uncertain	More consistent	More consistent	uncertain	uncertain	uncertain	More consistent	More consistent	Less consistent	More consistent	commonly	commonly	More consistent	More consistent	More consistent	More consistent	More consistent	commonly	commonly
46	male	grade two	city	Very consistent	accord with	accord with	Very consistent	accord with	accord with	accord with	accord with	accord with	accord with	accord with	accord with	accord with	accord with	accord with	accord with	accord with	Very consistent	Very consistent	Very consistent	Very consistent	Very consistent	Very consistent	Very consistent	Very consistent	Very consistent	Very consistent	Very consistent	Very consistent	Very consistent	Very consistent	Very consistent	Very consistent	Very consistent	Very consistent	More consistent	More consistent	Very consistent	More consistent	More consistent	Very consistent	Very consistent	Very consistent	Very consistent	Very consistent	Very consistent
47	female	grade two	city	accord with	A little in line	A little in line	uncertain	accord with	accord with	A little in line	uncertain	accord with	uncertain	不accord with	A little inconsistent	uncertain	uncertain	A little in line	A little inconsistent	uncertain	Less consistent	More consistent	More consistent	Less consistent	Less consistent	Less consistent	More consistent	Less consistent	uncertain	More consistent	uncertain	Less consistent	uncertain	Less consistent	Less consistent	Less consistent	uncertain	commonly	commonly	More consistent	commonly	commonly	More consistent	More consistent	More consistent	More consistent	Very consistent	More consistent	commonly
48	male	grade two	city	accord with	Very consistent	Very consistent	uncertain	Very consistent	Very consistent	Very consistent	accord with	Very consistent	Very consistent	Very consistent	Very consistent	accord with	Very consistent	Very consistent	accord with	Very consistent	More consistent	More consistent	More consistent	uncertain	More consistent	More consistent	Very consistent	Very consistent	Very consistent	Very consistent	Very consistent	Less consistent	uncertain	More consistent	uncertain	uncertain	More consistent	Very consistent	Very consistent	Very consistent	Very consistent	Less consistent	Very consistent	Very consistent	Very consistent	Very consistent	Very consistent	Very consistent	Very consistent
49	male	grade two	city	accord with	Very consistent	accord with	accord with	accord with	accord with	accord with	accord with	accord with	accord with	accord with	accord with	accord with	accord with	accord with	accord with	accord with	More consistent	More consistent	More consistent	More consistent	More consistent	More consistent	More consistent	More consistent	More consistent	More consistent	More consistent	More consistent	More consistent	More consistent	More consistent	More consistent	More consistent	More consistent	More consistent	More consistent	More consistent	More consistent	More consistent	More consistent	More consistent	More consistent	More consistent	More consistent	More consistent
50	female	grade one	city	A little in line	A little in line	A little in line	A little in line	A little in line	A little in line	A little in line	A little in line	A little in line	A little in line	A little in line	A little in line	A little in line	A little in line	A little in line	A little in line	A little in line	Very inconsistent	More consistent	More consistent	Very inconsistent	Very inconsistent	uncertain	Very consistent	Very consistent	Very inconsistent	More consistent	Very consistent	Very consistent	Very consistent	Very consistent	Very consistent	Very consistent	Very consistent	commonly	Very consistent	Very consistent	More consistent	More consistent	Very consistent	Very consistent	Very consistent	Very consistent	Very consistent	Very consistent	Very consistent
51	male	grade two	city	Very consistent	accord with	accord with	accord with	accord with	accord with	accord with	accord with	accord with	accord with	accord with	accord with	accord with	accord with	accord with	accord with	accord with	More consistent	More consistent	More consistent	More consistent	More consistent	More consistent	More consistent	More consistent	More consistent	More consistent	More consistent	More consistent	More consistent	More consistent	More consistent	More consistent	More consistent	More consistent	More consistent	More consistent	More consistent	More consistent	More consistent	More consistent	More consistent	More consistent	More consistent	More consistent	More consistent
52	male	grade two	countryside	Very consistent	Very consistent	Very consistent	Very consistent	Very consistent	Very consistent	Very consistent	Very consistent	Very consistent	Very consistent	Very consistent	Very consistent	Very consistent	Very consistent	Very consistent	Very consistent	Very consistent	Very consistent	Very consistent	Very consistent	Very consistent	Very consistent	Very consistent	Very consistent	Very consistent	Very consistent	Very consistent	Very consistent	Very consistent	Very consistent	Very consistent	Very consistent	Very consistent	Very consistent	Very consistent	Very consistent	Very consistent	Very consistent	Very consistent	Very consistent	Very consistent	Very consistent	Very consistent	Very consistent	Very consistent	Very consistent
53	male	grade one	city	Very consistent	Very consistent	Very consistent	accord with	Very consistent	Very consistent	Very consistent	Very consistent	Very consistent	Very consistent	Very consistent	Very consistent	Very consistent	Very consistent	Very consistent	Very consistent	Very consistent	More consistent	Very consistent	Very consistent	More consistent	Very consistent	Very consistent	Very consistent	Very consistent	Very consistent	Very consistent	Very consistent	uncertain	Very consistent	More consistent	More consistent	Very consistent	Very consistent	Very consistent	Very consistent	Very consistent	More consistent	commonly	Very consistent	Very consistent	commonly	Very consistent	Very consistent	More consistent	Very consistent
54	female	grade two	city	A little in line	Very consistent	accord with	accord with	Very consistent	accord with	Very consistent	Very consistent	accord with	accord with	A little in line	A little in line	accord with	accord with	uncertain	accord with	accord with	Less consistent	uncertain	More consistent	Very inconsistent	uncertain	Less consistent	More consistent	More consistent	Less consistent	More consistent	More consistent	uncertain	More consistent	More consistent	uncertain	uncertain	uncertain	More consistent	commonly	More consistent	More consistent	commonly	commonly	More consistent	Very consistent	More consistent	Very consistent	commonly	commonly
55	female	grade one	city	A little in line	accord with	accord with	accord with	accord with	accord with	accord with	accord with	A little in line	A little in line	accord with	A little in line	A little in line	A little in line	A little in line	A little in line	accord with	More consistent	More consistent	More consistent	uncertain	uncertain	Less consistent	uncertain	More consistent	Less consistent	More consistent	uncertain	Less consistent	uncertain	Less consistent	Very inconsistent	Less consistent	Less consistent	Very consistent	More consistent	More consistent	More consistent	commonly	More consistent	More consistent	More consistent	More consistent	Very consistent	commonly	commonly
56	female	grade two	city	Very consistent	Very consistent	Very consistent	Very consistent	Very consistent	Very consistent	Very consistent	Very consistent	Very consistent	Very consistent	Very consistent	Very consistent	Very consistent	Very consistent	Very consistent	Very consistent	accord with	More consistent	More consistent	More consistent	More consistent	More consistent	More consistent	Very consistent	Very consistent	Very consistent	Very consistent	Very consistent	Very consistent	Very consistent	Very consistent	More consistent	More consistent	Very consistent	Very consistent	More consistent	Very consistent	More consistent	Very consistent	Very consistent	Very consistent	Very consistent	Very consistent	Very consistent	Very consistent	Very consistent
57	female	grade two	city	Very consistent	Very consistent	Very consistent	Very consistent	Very consistent	Very consistent	Very consistent	Very consistent	Very consistent	Very consistent	Very consistent	Very consistent	Very consistent	Very consistent	Very consistent	Very consistent	Very consistent	uncertain	uncertain	uncertain	Less consistent	uncertain	uncertain	uncertain	uncertain	uncertain	uncertain	uncertain	uncertain	uncertain	uncertain	uncertain	uncertain	uncertain	Very consistent	commonly	commonly	commonly	commonly	commonly	commonly	commonly	commonly	Very consistent	commonly	commonly
58	female	grade two	city	Very consistent	Very consistent	Very consistent	Very consistent	accord with	accord with	accord with	accord with	Very consistent	accord with	accord with	Very consistent	Very consistent	Very consistent	Very consistent	Very consistent	Very consistent	Very consistent	Very consistent	Very consistent	uncertain	Very consistent	Very consistent	Very consistent	Very consistent	Very consistent	Very consistent	Very consistent	More consistent	Very consistent	More consistent	More consistent	More consistent	Very consistent	More consistent	Very consistent	Very consistent	Very consistent	More consistent	More consistent	commonly	More consistent	More consistent	More consistent	More consistent	Very consistent
59	male	grade two	city	Very consistent	Very consistent	Very consistent	Very consistent	Very consistent	Very consistent	Very consistent	Very consistent	Very consistent	Very consistent	Very consistent	Very consistent	Very consistent	Very consistent	Very consistent	Very consistent	Very consistent	Very consistent	Very consistent	Very consistent	Very consistent	Very consistent	Very consistent	Very consistent	Very consistent	Very consistent	Very consistent	Very consistent	Very consistent	Very consistent	Very consistent	Very consistent	Very consistent	Very consistent	Very consistent	Very consistent	Very consistent	Very consistent	Very consistent	Very consistent	Very consistent	Very consistent	Very consistent	Very consistent	Very consistent	Very consistent
60	female	grade one	city	Very consistent	Very consistent	Very consistent	accord with	Very consistent	Very consistent	Very consistent	Very consistent	Very consistent	Very consistent	Very consistent	Very consistent	Very consistent	Very consistent	Very consistent	Very consistent	Very consistent	Very consistent	Very consistent	Very consistent	Very consistent	Very consistent	Very consistent	Very consistent	Very consistent	Very consistent	Very consistent	Very consistent	Very consistent	Very consistent	Very consistent	Very consistent	Very consistent	Very consistent	commonly	Very consistent	Very consistent	commonly	More consistent	Very consistent	Very consistent	commonly	Very consistent	Very consistent	Very consistent	Very consistent
61	female	grade two	city	accord with	Very consistent	Very consistent	accord with	Very consistent	accord with	Very consistent	Very consistent	Very consistent	Very consistent	Very consistent	Very consistent	Very consistent	Very consistent	Very consistent	Very consistent	Very consistent	uncertain	More consistent	More consistent	Less consistent	uncertain	uncertain	More consistent	More consistent	More consistent	uncertain	uncertain	Less consistent	More consistent	More consistent	Less consistent	uncertain	uncertain	Very consistent	Very consistent	Very consistent	commonly	commonly	commonly	Very consistent	Less consistent	commonly	Very consistent	Less consistent	commonly
62	male	grade one	city	A little in line	accord with	Very consistent	A little inconsistent	accord with	uncertain	Very consistent	Very consistent	Very consistent	uncertain	accord with	uncertain	uncertain	A little in line	A little in line	uncertain	accord with	More consistent	Very consistent	Very consistent	Very consistent	Very consistent	Very consistent	Very consistent	Very consistent	Very consistent	Very consistent	Very consistent	Very consistent	Very consistent	Very consistent	uncertain	Very consistent	Very consistent	Very consistent	Very consistent	Very consistent	Less consistent	Very inconsistent	Very consistent	Very consistent	Very consistent	Very consistent	Very consistent	Very consistent	commonly
63	male	grade two	city	uncertain	accord with	uncertain	Very consistent	uncertain	uncertain	uncertain	uncertain	uncertain	uncertain	uncertain	uncertain	uncertain	uncertain	uncertain	uncertain	uncertain	uncertain	uncertain	uncertain	uncertain	uncertain	uncertain	uncertain	uncertain	uncertain	uncertain	uncertain	uncertain	uncertain	uncertain	uncertain	uncertain	uncertain	More consistent	commonly	commonly	commonly	commonly	commonly	Less consistent	Very inconsistent	Less consistent	commonly	Less consistent	Less consistent
64	male	grade one	city	uncertain	Very inconsistent	不accord with	A little in line	A little in line	A little in line	accord with	A little in line	accord with	accord with	Very consistent	accord with	A little inconsistent	A little in line	accord with	accord with	accord with	uncertain	Very consistent	More consistent	More consistent	Very consistent	Less consistent	More consistent	uncertain	More consistent	uncertain	More consistent	Less consistent	More consistent	Less consistent	uncertain	uncertain	uncertain	Very consistent	commonly	Very consistent	commonly	More consistent	commonly	Very consistent	Very consistent	commonly	More consistent	Less consistent	Less consistent
65	female	grade one	city	Very consistent	Very consistent	Very consistent	A little in line	accord with	accord with	accord with	accord with	accord with	accord with	Very consistent	accord with	Very consistent	accord with	Very consistent	Very consistent	accord with	More consistent	More consistent	More consistent	More consistent	More consistent	More consistent	Very consistent	Very consistent	Very consistent	More consistent	More consistent	More consistent	More consistent	Very consistent	More consistent	More consistent	More consistent	More consistent	More consistent	Very consistent	More consistent	Less consistent	More consistent	More consistent	Very consistent	Very consistent	More consistent	commonly	More consistent
66	female	grade two	city	Very consistent	Very consistent	accord with	A little in line	accord with	accord with	Very consistent	accord with	Very consistent	accord with	Very consistent	Very consistent	accord with	accord with	Very consistent	A little in line	accord with	Very consistent	Very consistent	Very consistent	Very consistent	Very consistent	Very consistent	Very consistent	Very consistent	Very consistent	Very consistent	Very consistent	More consistent	Very consistent	Very consistent	Very consistent	Very consistent	Very consistent	Very consistent	Very consistent	Very consistent	Very consistent	Very inconsistent	Very consistent	Very consistent	More consistent	Very consistent	Very consistent	Very consistent	Very consistent
67	female	grade two	city	Very consistent	Very consistent	Very consistent	Very consistent	Very consistent	Very consistent	Very consistent	Very consistent	Very consistent	Very consistent	Very consistent	Very consistent	Very consistent	Very consistent	Very consistent	Very consistent	Very consistent	More consistent	Very consistent	Very consistent	More consistent	More consistent	More consistent	More consistent	More consistent	More consistent	More consistent	More consistent	uncertain	More consistent	uncertain	Less consistent	uncertain	More consistent	More consistent	More consistent	Very consistent	More consistent	Less consistent	Very consistent	Very consistent	More consistent	More consistent	Very consistent	More consistent	commonly
68	male	grade two	city	Very consistent	Very consistent	Very consistent	Very consistent	Very consistent	Very consistent	Very consistent	Very consistent	Very consistent	Very consistent	Very consistent	Very consistent	Very consistent	Very consistent	Very consistent	Very consistent	Very consistent	Very consistent	Very consistent	Very consistent	Very consistent	Very consistent	Very consistent	Very consistent	Very consistent	Very consistent	Very consistent	Very consistent	Very consistent	Very consistent	Very consistent	Very consistent	Very consistent	Very consistent	commonly	More consistent	More consistent	commonly	commonly	commonly	More consistent	commonly	commonly	More consistent	More consistent	More consistent
69	male	grade two	city	A little in line	accord with	Very consistent	uncertain	accord with	A little in line	accord with	uncertain	accord with	accord with	accord with	A little in line	uncertain	A little in line	accord with	uncertain	accord with	Less consistent	More consistent	More consistent	uncertain	More consistent	More consistent	uncertain	uncertain	More consistent	uncertain	More consistent	uncertain	More consistent	uncertain	uncertain	More consistent	More consistent	commonly	commonly	More consistent	commonly	commonly	More consistent	More consistent	More consistent	More consistent	More consistent	More consistent	commonly
70	female	grade three	countryside	accord with	Very consistent	Very consistent	accord with	Very consistent	Very consistent	accord with	accord with	accord with	Very consistent	accord with	Very consistent	accord with	Very consistent	accord with	accord with	accord with	More consistent	More consistent	More consistent	uncertain	More consistent	uncertain	More consistent	More consistent	More consistent	More consistent	More consistent	More consistent	More consistent	More consistent	More consistent	More consistent	More consistent	More consistent	More consistent	More consistent	More consistent	More consistent	More consistent	More consistent	More consistent	More consistent	More consistent	More consistent	More consistent
71	female	grade one	city	A little in line	不accord with	A little in line	A little inconsistent	accord with	A little in line	A little inconsistent	不accord with	A little inconsistent	不accord with	accord with	Very inconsistent	Very inconsistent	不accord with	accord with	A little inconsistent	accord with	More consistent	More consistent	More consistent	Less consistent	Very inconsistent	Less consistent	Very consistent	More consistent	uncertain	Very inconsistent	More consistent	Very inconsistent	Very inconsistent	Very inconsistent	Very inconsistent	Less consistent	More consistent	More consistent	commonly	Very consistent	More consistent	commonly	Very consistent	Very consistent	commonly	Very consistent	Very consistent	More consistent	More consistent
72	male	grade three	city	A little in line	Very consistent	Very consistent	accord with	Very consistent	accord with	Very consistent	Very consistent	Very consistent	accord with	accord with	Very consistent	accord with	accord with	A little in line	accord with	A little in line	More consistent	Very consistent	More consistent	More consistent	Very consistent	More consistent	uncertain	Very consistent	More consistent	More consistent	Very consistent	Very consistent	More consistent	Very consistent	More consistent	More consistent	More consistent	More consistent	Very consistent	Very consistent	Very consistent	Very consistent	More consistent	More consistent	Very consistent	More consistent	More consistent	Very consistent	Very consistent
73	male	grade two	city	Very consistent	Very consistent	Very consistent	Very consistent	Very consistent	Very consistent	Very consistent	Very consistent	Very consistent	Very consistent	Very consistent	Very consistent	Very consistent	Very consistent	Very consistent	Very consistent	Very consistent	Very consistent	Very consistent	Very consistent	Very consistent	Very consistent	Very consistent	Very consistent	Very consistent	Very consistent	Very consistent	Very consistent	Very consistent	Very consistent	Very consistent	Very consistent	Very consistent	Very consistent	Very consistent	Very consistent	Very consistent	Very consistent	Very consistent	Very consistent	Very consistent	Very consistent	Very consistent	Very consistent	Very consistent	Very consistent
74	male	grade two	city	accord with	accord with	accord with	accord with	accord with	accord with	accord with	accord with	accord with	Very consistent	Very consistent	Very consistent	Very consistent	Very consistent	Very consistent	Very consistent	Very consistent	More consistent	Very consistent	Very consistent	Very consistent	Very consistent	Very consistent	Very consistent	Very consistent	Very consistent	Very consistent	Very consistent	Very consistent	Very consistent	Very consistent	More consistent	uncertain	Very consistent	Very consistent	Very consistent	Very consistent	Very consistent	commonly	commonly	commonly	commonly	More consistent	More consistent	More consistent	More consistent
75	female	grade two	city	accord with	Very consistent	Very consistent	Very consistent	Very consistent	Very consistent	Very consistent	Very consistent	accord with	Very consistent	accord with	Very consistent	accord with	accord with	accord with	Very consistent	Very consistent	More consistent	More consistent	More consistent	More consistent	More consistent	More consistent	More consistent	More consistent	More consistent	More consistent	More consistent	More consistent	Very consistent	More consistent	More consistent	More consistent	More consistent	commonly	commonly	More consistent	More consistent	commonly	commonly	More consistent	Very consistent	commonly	Very consistent	commonly	commonly
76	male	grade two	city	accord with	Very consistent	Very consistent	Very consistent	Very consistent	Very consistent	Very consistent	Very consistent	Very consistent	Very consistent	Very consistent	Very consistent	Very consistent	Very consistent	Very consistent	Very consistent	Very consistent	More consistent	More consistent	More consistent	uncertain	More consistent	uncertain	Very consistent	More consistent	More consistent	uncertain	More consistent	Very consistent	Very consistent	Very consistent	More consistent	More consistent	Very consistent	commonly	Less consistent	More consistent	commonly	commonly	More consistent	More consistent	Very consistent	Very consistent	Very consistent	Very inconsistent	More consistent
77	female	grade three	city	accord with	Very consistent	Very consistent	Very consistent	Very consistent	Very consistent	Very consistent	Very consistent	Very consistent	Very consistent	Very consistent	Very consistent	Very consistent	Very consistent	Very consistent	Very consistent	Very consistent	Very consistent	Very consistent	Very consistent	Very consistent	Very consistent	Very consistent	Very consistent	Very consistent	Very consistent	More consistent	More consistent	uncertain	Very consistent	Very consistent	More consistent	More consistent	Very consistent	More consistent	More consistent	Very consistent	Very consistent	Very consistent	Very consistent	Very consistent	Very consistent	Very consistent	Very consistent	Very consistent	Very consistent
78	female	grade one	city	A little in line	Very inconsistent	A little in line	accord with	A little in line	Very consistent	A little in line	uncertain	A little in line	uncertain	Very consistent	uncertain	uncertain	uncertain	accord with	A little in line	A little in line	uncertain	Less consistent	uncertain	More consistent	uncertain	uncertain	uncertain	uncertain	uncertain	uncertain	Less consistent	Very inconsistent	Less consistent	uncertain	uncertain	uncertain	uncertain	More consistent	More consistent	More consistent	commonly	More consistent	commonly	commonly	More consistent	More consistent	Very consistent	More consistent	commonly
79	male	grade two	city	Very consistent	Very consistent	Very consistent	Very consistent	Very consistent	Very consistent	Very consistent	Very consistent	Very consistent	Very consistent	Very consistent	Very consistent	Very consistent	Very consistent	Very consistent	Very consistent	Very consistent	Very consistent	Very consistent	Very consistent	Very consistent	Very consistent	Very consistent	Very consistent	Very consistent	Very consistent	Very consistent	Very consistent	Very consistent	Very consistent	Very consistent	Very consistent	Very consistent	Very consistent	Very consistent	Very consistent	Very consistent	Very consistent	Very consistent	Very consistent	Very consistent	Very consistent	Very consistent	Very consistent	Very consistent	Very consistent
80	female	grade one	countryside	Very consistent	accord with	accord with	uncertain	accord with	accord with	accord with	accord with	accord with	accord with	accord with	accord with	accord with	accord with	accord with	A little in line	accord with	uncertain	More consistent	More consistent	uncertain	uncertain	uncertain	More consistent	uncertain	uncertain	More consistent	More consistent	uncertain	More consistent	uncertain	More consistent	uncertain	More consistent	More consistent	More consistent	More consistent	commonly	commonly	commonly	commonly	Very consistent	commonly	Very consistent	commonly	commonly
81	male	grade two	countryside	accord with	accord with	accord with	accord with	accord with	accord with	accord with	accord with	accord with	accord with	accord with	accord with	accord with	accord with	accord with	accord with	accord with	More consistent	More consistent	More consistent	More consistent	More consistent	More consistent	More consistent	More consistent	More consistent	More consistent	More consistent	More consistent	More consistent	More consistent	More consistent	More consistent	More consistent	More consistent	More consistent	More consistent	More consistent	More consistent	More consistent	More consistent	More consistent	More consistent	More consistent	More consistent	More consistent
82	female	grade three	countryside	Very consistent	Very consistent	Very consistent	Very consistent	Very consistent	Very consistent	Very consistent	Very consistent	Very consistent	Very consistent	Very consistent	Very consistent	Very consistent	Very consistent	accord with	accord with	accord with	More consistent	More consistent	More consistent	More consistent	More consistent	More consistent	More consistent	Very consistent	More consistent	More consistent	More consistent	More consistent	More consistent	More consistent	More consistent	More consistent	More consistent	More consistent	More consistent	More consistent	More consistent	Very consistent	More consistent	More consistent	commonly	More consistent	More consistent	More consistent	More consistent
83	male	grade one	city	accord with	uncertain	A little in line	accord with	Very consistent	accord with	Very consistent	Very consistent	Very consistent	Very consistent	Very consistent	accord with	A little in line	accord with	Very consistent	Very consistent	Very consistent	More consistent	More consistent	Very consistent	uncertain	More consistent	More consistent	Very consistent	Very consistent	More consistent	More consistent	More consistent	uncertain	More consistent	More consistent	uncertain	More consistent	More consistent	More consistent	Very consistent	More consistent	commonly	Less consistent	More consistent	More consistent	Very consistent	Very consistent	Very consistent	Very consistent	More consistent
84	female	grade three	countryside	Very consistent	Very consistent	Very consistent	Very consistent	Very consistent	Very consistent	Very consistent	Very consistent	Very consistent	Very consistent	Very consistent	Very consistent	Very consistent	Very consistent	Very consistent	Very consistent	Very consistent	Very consistent	Very consistent	Very consistent	Very consistent	Very consistent	Very consistent	Very consistent	Very consistent	Very consistent	Very consistent	Very consistent	Very consistent	Very consistent	Very consistent	Very consistent	Very consistent	Very consistent	Very consistent	Very consistent	Very consistent	Very consistent	Very consistent	Very consistent	Very consistent	Very consistent	Very consistent	Very consistent	Very consistent	Very consistent
85	male	grade one	city	Very consistent	Very consistent	Very consistent	accord with	Very consistent	Very consistent	Very consistent	Very consistent	Very consistent	Very consistent	Very consistent	Very consistent	Very consistent	Very consistent	Very consistent	Very consistent	Very consistent	uncertain	Very consistent	Very consistent	Very consistent	Very consistent	Very consistent	More consistent	More consistent	More consistent	More consistent	Very consistent	More consistent	Very consistent	Very consistent	uncertain	Very consistent	Very consistent	Very consistent	More consistent	Very consistent	More consistent	Very inconsistent	More consistent	Very consistent	Very consistent	Very consistent	More consistent	More consistent	commonly
86	male	grade three	countryside	Very consistent	Very consistent	Very consistent	Very consistent	Very consistent	Very consistent	Very consistent	Very consistent	Very consistent	Very consistent	Very consistent	Very consistent	Very consistent	Very consistent	Very consistent	Very consistent	Very consistent	Very consistent	Very consistent	uncertain	uncertain	Very consistent	uncertain	Very consistent	Very consistent	Very consistent	Very consistent	Very consistent	Very consistent	Very consistent	Very consistent	Very consistent	Very consistent	Very consistent	Very consistent	Very consistent	Very consistent	Very consistent	Very inconsistent	Very consistent	Very consistent	Very consistent	Very consistent	Very consistent	Very consistent	Very consistent
87	male	grade two	city	Very consistent	Very consistent	Very consistent	A little in line	Very consistent	Very consistent	Very consistent	accord with	Very consistent	Very consistent	Very consistent	Very consistent	Very consistent	Very consistent	Very consistent	Very consistent	Very consistent	Very consistent	Very consistent	Very consistent	More consistent	More consistent	Very consistent	Very consistent	Very consistent	Very consistent	Very consistent	Very consistent	Very consistent	Very consistent	Very consistent	uncertain	More consistent	Very consistent	Very consistent	Very consistent	More consistent	Very consistent	Less consistent	More consistent	More consistent	More consistent	More consistent	Very consistent	More consistent	More consistent
88	male	grade two	city	Very consistent	Very consistent	Very consistent	Very consistent	Very consistent	Very consistent	Very consistent	Very consistent	Very consistent	Very consistent	Very consistent	Very consistent	Very consistent	Very consistent	Very consistent	Very consistent	Very consistent	Very consistent	Very consistent	Very consistent	Very consistent	Very consistent	Very consistent	Very consistent	Very consistent	Very consistent	Very consistent	Very consistent	Very consistent	Very consistent	Very consistent	Very consistent	Very consistent	Very consistent	Very consistent	Very consistent	Very consistent	Very consistent	Very consistent	Very consistent	Very consistent	Very consistent	Very consistent	commonly	Very inconsistent	Very inconsistent
89	female	grade one	city	Very consistent	accord with	Very consistent	accord with	Very consistent	accord with	Very consistent	Very consistent	accord with	Very consistent	Very consistent	Very consistent	Very consistent	Very consistent	Very consistent	Very consistent	Very consistent	Very inconsistent	More consistent	More consistent	Less consistent	uncertain	More consistent	More consistent	More consistent	uncertain	More consistent	Very consistent	uncertain	uncertain	More consistent	More consistent	Less consistent	Less consistent	commonly	More consistent	Very consistent	Very consistent	Less consistent	Very consistent	Very consistent	Very inconsistent	Very consistent	More consistent	More consistent	Very consistent
90	male	grade two	city	A little in line	accord with	accord with	uncertain	Very consistent	accord with	A little in line	A little in line	accord with	A little in line	accord with	uncertain	uncertain	uncertain	accord with	A little in line	accord with	Very consistent	Very consistent	Very consistent	More consistent	Very consistent	Very consistent	Very consistent	Very consistent	Very consistent	Very consistent	Very consistent	More consistent	Very consistent	More consistent	More consistent	Very consistent	Very consistent	commonly	commonly	Very consistent	More consistent	commonly	Very consistent	Very consistent	Very consistent	Very consistent	Very consistent	Very consistent	Very consistent
91	male	grade two	city	A little in line	accord with	Very consistent	Very consistent	A little in line	A little in line	accord with	uncertain	Very consistent	Very consistent	Very consistent	Very consistent	Very consistent	Very consistent	Very consistent	Very consistent	Very consistent	Very consistent	Very consistent	Very consistent	uncertain	Very consistent	Very consistent	Very consistent	Very consistent	Very consistent	Very consistent	Very consistent	Very consistent	Very consistent	Very consistent	Very consistent	Very consistent	Very consistent	Very consistent	Very consistent	Very consistent	Very consistent	Very consistent	Very consistent	Very consistent	Very consistent	Very consistent	Very consistent	Very consistent	Very consistent
92	male	grade two	countryside	uncertain	Very consistent	Very consistent	uncertain	Very consistent	Very consistent	Very consistent	Very consistent	Very consistent	Very consistent	uncertain	accord with	A little in line	accord with	Very consistent	uncertain	uncertain	Less consistent	More consistent	Very consistent	More consistent	More consistent	Very consistent	More consistent	Very consistent	Very consistent	More consistent	Very consistent	Very consistent	Very consistent	Very consistent	Very consistent	Very consistent	Very consistent	More consistent	Very consistent	Very consistent	commonly	commonly	More consistent	More consistent	More consistent	More consistent	More consistent	More consistent	More consistent
93	female	grade one	city	A little in line	Very inconsistent	Very consistent	uncertain	Very consistent	Very consistent	accord with	Very consistent	accord with	A little inconsistent	accord with	A little in line	uncertain	A little in line	Very consistent	A little in line	accord with	Less consistent	Less consistent	More consistent	Less consistent	uncertain	More consistent	uncertain	Less consistent	Less consistent	Less consistent	Less consistent	uncertain	uncertain	More consistent	uncertain	More consistent	More consistent	More consistent	Very consistent	Very consistent	More consistent	commonly	Very consistent	Very consistent	Less consistent	Very consistent	Very consistent	More consistent	Less consistent
94	female	grade one	city	Very consistent	不accord with	accord with	uncertain	Very consistent	accord with	Very inconsistent	A little inconsistent	A little inconsistent	不accord with	accord with	A little inconsistent	Very inconsistent	accord with	Very consistent	accord with	Very consistent	Very consistent	Very consistent	Very consistent	Less consistent	More consistent	Very consistent	Very consistent	Less consistent	Very consistent	Less consistent	More consistent	More consistent	Very consistent	Less consistent	Very inconsistent	Less consistent	uncertain	Very consistent	Very consistent	Very consistent	More consistent	Very inconsistent	Very consistent	More consistent	Very inconsistent	Very consistent	Very consistent	Less consistent	Less consistent
95	female	grade two	city	A little in line	A little in line	Very consistent	accord with	A little in line	A little in line	accord with	accord with	accord with	accord with	accord with	accord with	accord with	accord with	accord with	accord with	accord with	More consistent	Very inconsistent	Very consistent	Less consistent	Very consistent	Very consistent	Very consistent	Very consistent	Very consistent	Very consistent	Very consistent	uncertain	Very consistent	Very consistent	Less consistent	Less consistent	Very consistent	More consistent	Very consistent	Very consistent	More consistent	More consistent	Very consistent	Very consistent	Very consistent	Very consistent	Very consistent	Less consistent	More consistent
96	male	grade three	city	Very consistent	Very consistent	Very consistent	Very consistent	Very consistent	Very consistent	Very consistent	Very consistent	Very consistent	Very consistent	Very consistent	Very consistent	Very consistent	Very consistent	Very consistent	Very consistent	Very consistent	Very consistent	Very consistent	Very consistent	Very consistent	Very consistent	Very consistent	Very consistent	Very consistent	Very consistent	Very consistent	Very consistent	Very consistent	Very consistent	Very consistent	Very inconsistent	Very consistent	Very consistent	Very consistent	Very consistent	Very consistent	Very consistent	Very inconsistent	Very consistent	Very inconsistent	Very consistent	Very consistent	Very consistent	Very consistent	Very consistent
97	male	grade two	countryside	A little in line	Very consistent	A little in line	Very consistent	Very consistent	Very consistent	Very consistent	Very consistent	Very consistent	Very consistent	Very consistent	Very consistent	Very consistent	Very consistent	Very consistent	Very consistent	Very consistent	uncertain	More consistent	More consistent	More consistent	uncertain	More consistent	More consistent	More consistent	More consistent	Very consistent	More consistent	More consistent	Very consistent	uncertain	uncertain	uncertain	More consistent	More consistent	More consistent	More consistent	More consistent	More consistent	More consistent	More consistent	More consistent	Very consistent	Very consistent	commonly	commonly
98	male	grade two	countryside	Very consistent	Very consistent	Very consistent	Very consistent	Very consistent	Very consistent	Very consistent	Very consistent	Very consistent	Very consistent	Very consistent	Very consistent	Very consistent	Very consistent	Very consistent	Very consistent	Very consistent	Very consistent	uncertain	uncertain	uncertain	uncertain	uncertain	uncertain	uncertain	uncertain	uncertain	uncertain	uncertain	Very consistent	uncertain	uncertain	uncertain	uncertain	commonly	commonly	commonly	commonly	commonly	commonly	commonly	commonly	commonly	commonly	commonly	commonly
99	male	grade one	city	uncertain	A little inconsistent	uncertain	A little in line	A little in line	uncertain	A little in line	A little inconsistent	A little in line	uncertain	A little in line	uncertain	accord with	A little in line	uncertain	accord with	uncertain	More consistent	More consistent	More consistent	Less consistent	uncertain	uncertain	More consistent	Less consistent	More consistent	More consistent	uncertain	Very inconsistent	uncertain	uncertain	uncertain	uncertain	Less consistent	More consistent	More consistent	More consistent	commonly	commonly	More consistent	More consistent	More consistent	commonly	commonly	More consistent	commonly
100	female	grade three	city	A little in line	A little in line	A little in line	A little in line	A little in line	A little in line	A little in line	A little in line	A little in line	A little in line	A little in line	A little in line	A little in line	A little in line	A little in line	A little in line	A little in line	More consistent	More consistent	More consistent	More consistent	Very consistent	Very consistent	Less consistent	uncertain	More consistent	Very consistent	Less consistent	uncertain	uncertain	uncertain	Less consistent	Less consistent	uncertain	Very consistent	Less consistent	Very consistent	More consistent	Less consistent	commonly	Less consistent	Very consistent	More consistent	Very consistent	Less consistent	Less consistent
101	male	grade three	countryside	accord with	accord with	Very consistent	Very consistent	Very consistent	Very consistent	Very consistent	Very consistent	Very consistent	Very consistent	Very consistent	Very consistent	Very consistent	Very consistent	Very consistent	Very consistent	Very consistent	Very consistent	Very consistent	Very consistent	More consistent	Very consistent	Very consistent	More consistent	More consistent	Very consistent	More consistent	Very consistent	More consistent	Very consistent	Very consistent	More consistent	Very consistent	Very consistent	Very consistent	Very consistent	Very consistent	Very consistent	Less consistent	commonly	Very consistent	More consistent	More consistent	Very consistent	More consistent	Very consistent
102	male	grade two	countryside	Very consistent	Very consistent	Very consistent	Very consistent	Very consistent	Very consistent	Very consistent	Very consistent	Very consistent	Very consistent	Very consistent	Very consistent	Very consistent	Very consistent	Very consistent	Very consistent	Very consistent	Very consistent	Very consistent	Very consistent	Very consistent	Very consistent	Very consistent	Very consistent	Very consistent	Very consistent	Very consistent	Very consistent	Very consistent	Very consistent	Very consistent	Very consistent	Very consistent	Very consistent	Very consistent	Very consistent	Very consistent	Very consistent	Very inconsistent	Very consistent	Very consistent	Very consistent	Very consistent	Very consistent	Very consistent	Very consistent
103	male	grade two	city	Very consistent	Very consistent	Very consistent	Very consistent	accord with	Very consistent	Very consistent	Very consistent	Very consistent	Very consistent	Very consistent	Very consistent	Very consistent	Very consistent	Very consistent	Very consistent	Very consistent	More consistent	More consistent	Very consistent	Very consistent	Very consistent	Very consistent	Very consistent	Very consistent	Very consistent	Very consistent	Very consistent	Very consistent	Very consistent	Very consistent	Very consistent	Very consistent	Very consistent	Very consistent	Very consistent	Very consistent	More consistent	commonly	Very consistent	Very consistent	Very consistent	Very consistent	Very consistent	Very consistent	Very consistent
104	female	grade one	city	Very consistent	A little in line	accord with	Very consistent	accord with	accord with	accord with	accord with	accord with	uncertain	accord with	uncertain	uncertain	accord with	accord with	A little in line	uncertain	Less consistent	uncertain	More consistent	uncertain	uncertain	uncertain	Very consistent	uncertain	uncertain	Very consistent	More consistent	More consistent	More consistent	uncertain	uncertain	uncertain	More consistent	More consistent	More consistent	More consistent	More consistent	commonly	More consistent	More consistent	Very consistent	Very consistent	Very consistent	More consistent	commonly
105	male	grade two	city	accord with	accord with	accord with	accord with	accord with	accord with	accord with	accord with	accord with	accord with	accord with	accord with	accord with	accord with	accord with	accord with	accord with	More consistent	More consistent	More consistent	More consistent	More consistent	More consistent	More consistent	More consistent	More consistent	More consistent	More consistent	More consistent	More consistent	More consistent	More consistent	More consistent	More consistent	More consistent	More consistent	More consistent	More consistent	More consistent	More consistent	More consistent	More consistent	More consistent	More consistent	More consistent	More consistent
106	male	grade three	city	Very consistent	Very consistent	Very consistent	Very consistent	Very consistent	Very consistent	Very consistent	Very consistent	Very consistent	Very consistent	Very consistent	Very consistent	Very consistent	Very consistent	Very consistent	Very consistent	Very consistent	Very consistent	Very consistent	Very consistent	Very consistent	Very consistent	Very consistent	Very consistent	Very consistent	Very consistent	Very consistent	Very consistent	Very consistent	Very consistent	Very consistent	Very consistent	Very consistent	Very consistent	Very consistent	Very consistent	Very consistent	Very consistent	Very consistent	Very consistent	Very consistent	Very consistent	Very consistent	Very consistent	Very consistent	Very consistent
107	male	grade two	city	A little inconsistent	A little in line	uncertain	A little in line	A little in line	A little in line	A little in line	A little in line	A little in line	A little in line	A little in line	A little in line	A little in line	A little in line	A little in line	A little in line	A little in line	More consistent	More consistent	More consistent	More consistent	More consistent	More consistent	More consistent	More consistent	More consistent	More consistent	More consistent	More consistent	More consistent	More consistent	More consistent	More consistent	More consistent	More consistent	More consistent	More consistent	More consistent	More consistent	More consistent	More consistent	More consistent	More consistent	More consistent	More consistent	More consistent
108	male	grade three	city	Very consistent	Very inconsistent	Very consistent	Very consistent	Very inconsistent	Very consistent	Very inconsistent	Very consistent	Very consistent	Very consistent	Very consistent	Very consistent	Very consistent	Very consistent	Very consistent	Very consistent	Very consistent	Very consistent	Very consistent	Very consistent	Very consistent	Very consistent	Very consistent	Very consistent	Very consistent	Very consistent	Very consistent	Very consistent	Very consistent	Very consistent	Very consistent	Very consistent	Very consistent	Very consistent	Very consistent	Very consistent	Very consistent	Very consistent	Very consistent	Very consistent	Very consistent	Very consistent	Very consistent	Very consistent	Very consistent	Very consistent
109	male	grade one	countryside	Very consistent	Very consistent	Very consistent	Very consistent	Very consistent	Very consistent	Very consistent	Very consistent	Very consistent	Very consistent	Very consistent	Very consistent	Very consistent	Very consistent	Very consistent	Very consistent	Very consistent	Very consistent	Very consistent	Very consistent	uncertain	uncertain	Very consistent	Very consistent	uncertain	Very consistent	Very consistent	Very consistent	Very inconsistent	Very consistent	Very consistent	More consistent	Very consistent	Very consistent	More consistent	More consistent	Very consistent	More consistent	More consistent	More consistent	More consistent	More consistent	More consistent	More consistent	More consistent	More consistent
110	male	grade two	city	Very consistent	Very consistent	Very consistent	Very consistent	accord with	accord with	accord with	uncertain	Very consistent	Very consistent	Very consistent	Very consistent	Very consistent	Very consistent	Very consistent	Very consistent	Very consistent	Very consistent	Very consistent	Very consistent	More consistent	Very consistent	Very consistent	Very consistent	Very consistent	Very consistent	Very consistent	Very consistent	Very consistent	Very consistent	Very consistent	Less consistent	Very consistent	Very consistent	commonly	Very consistent	Very consistent	Very consistent	Very consistent	Very consistent	Very consistent	Very consistent	Very consistent	Very consistent	Very consistent	Very consistent
111	male	grade three	countryside	A little in line	A little in line	accord with	accord with	accord with	accord with	accord with	Very consistent	accord with	accord with	Very consistent	A little in line	Very consistent	accord with	accord with	Very consistent	accord with	Very consistent	uncertain	More consistent	uncertain	Less consistent	Less consistent	More consistent	More consistent	uncertain	uncertain	More consistent	More consistent	More consistent	uncertain	uncertain	uncertain	More consistent	Very consistent	Very consistent	Very consistent	Very consistent	More consistent	More consistent	Very consistent	Very consistent	Very consistent	Very consistent	Very consistent	Very consistent
112	female	grade two	countryside	accord with	accord with	accord with	A little in line	uncertain	uncertain	A little in line	A little inconsistent	accord with	A little inconsistent	accord with	A little inconsistent	不accord with	accord with	accord with	uncertain	accord with	uncertain	More consistent	uncertain	uncertain	More consistent	Less consistent	More consistent	More consistent	More consistent	uncertain	More consistent	Less consistent	uncertain	Less consistent	Less consistent	Less consistent	More consistent	commonly	More consistent	More consistent	commonly	commonly	More consistent	More consistent	More consistent	More consistent	More consistent	More consistent	Less consistent
113	male	grade three	city	Very consistent	Very consistent	Very consistent	Very consistent	Very consistent	Very consistent	Very consistent	Very consistent	Very consistent	Very consistent	Very consistent	Very consistent	Very consistent	Very consistent	Very consistent	Very consistent	Very consistent	Very consistent	Very consistent	Very consistent	Very consistent	Very consistent	Very consistent	Very consistent	Very consistent	Very consistent	Very consistent	Very consistent	Very consistent	Very consistent	Very consistent	Very consistent	Very consistent	Very consistent	Very consistent	Very consistent	Very consistent	Very consistent	Very consistent	Very consistent	Very consistent	Very consistent	Very consistent	Very consistent	More consistent	More consistent
114	male	grade three	city	A little in line	Very consistent	A little in line	Very consistent	Very consistent	A little in line	A little in line	A little in line	A little in line	Very consistent	accord with	accord with	accord with	accord with	accord with	accord with	accord with	More consistent	More consistent	More consistent	More consistent	More consistent	More consistent	More consistent	Very consistent	Very consistent	Very consistent	Very consistent	Very consistent	Very consistent	Very consistent	More consistent	More consistent	More consistent	Very consistent	Very consistent	Very consistent	More consistent	commonly	More consistent	More consistent	More consistent	More consistent	More consistent	More consistent	More consistent
115	female	grade two	city	Very consistent	Very consistent	Very consistent	accord with	Very consistent	Very consistent	Very consistent	Very consistent	accord with	accord with	Very consistent	Very consistent	Very consistent	Very consistent	accord with	accord with	Very consistent	More consistent	More consistent	More consistent	More consistent	uncertain	Very consistent	More consistent	uncertain	uncertain	uncertain	Very consistent	Very consistent	Very consistent	uncertain	uncertain	uncertain	Very consistent	commonly	Very inconsistent	Very consistent	Very consistent	commonly	Less consistent	Less consistent	Very consistent	Very inconsistent	Very consistent	Very inconsistent	Very inconsistent
116	female	grade two	countryside	accord with	accord with	accord with	A little inconsistent	accord with	accord with	Very consistent	accord with	A little in line	不accord with	A little in line	uncertain	A little inconsistent	A little in line	A little in line	accord with	accord with	Less consistent	More consistent	More consistent	Less consistent	uncertain	Less consistent	More consistent	Very inconsistent	Less consistent	Less consistent	Less consistent	Very inconsistent	Very consistent	Less consistent	Less consistent	Less consistent	uncertain	More consistent	commonly	More consistent	Less consistent	Less consistent	commonly	commonly	commonly	Less consistent	Very consistent	commonly	commonly
117	male	grade one	city	A little in line	A little inconsistent	accord with	A little in line	A little in line	accord with	Very consistent	accord with	accord with	A little in line	A little in line	A little in line	A little in line	A little in line	accord with	uncertain	uncertain	uncertain	More consistent	More consistent	uncertain	Very consistent	More consistent	uncertain	uncertain	More consistent	uncertain	More consistent	More consistent	More consistent	uncertain	uncertain	Less consistent	More consistent	More consistent	commonly	commonly	More consistent	Less consistent	commonly	More consistent	Less consistent	More consistent	Very consistent	More consistent	Less consistent
118	male	grade one	city	accord with	accord with	accord with	accord with	accord with	accord with	accord with	accord with	accord with	accord with	accord with	accord with	accord with	accord with	accord with	accord with	accord with	More consistent	More consistent	More consistent	More consistent	More consistent	More consistent	More consistent	More consistent	More consistent	More consistent	More consistent	More consistent	More consistent	More consistent	More consistent	More consistent	More consistent	More consistent	More consistent	More consistent	More consistent	More consistent	More consistent	More consistent	More consistent	More consistent	More consistent	More consistent	More consistent
119	male	grade three	countryside	A little in line	accord with	Very consistent	Very consistent	accord with	accord with	accord with	accord with	Very consistent	accord with	Very consistent	accord with	accord with	accord with	accord with	accord with	accord with	More consistent	More consistent	More consistent	More consistent	More consistent	More consistent	More consistent	More consistent	More consistent	More consistent	More consistent	More consistent	More consistent	More consistent	More consistent	More consistent	More consistent	More consistent	More consistent	commonly	commonly	More consistent	More consistent	commonly	More consistent	More consistent	commonly	commonly	commonly
120	female	grade one	countryside	accord with	A little in line	Very consistent	accord with	Very consistent	Very consistent	Very consistent	accord with	A little in line	Very consistent	accord with	accord with	uncertain	A little in line	accord with	accord with	accord with	Less consistent	More consistent	More consistent	uncertain	uncertain	uncertain	More consistent	uncertain	More consistent	More consistent	More consistent	uncertain	More consistent	uncertain	uncertain	uncertain	Very consistent	commonly	commonly	More consistent	commonly	commonly	More consistent	Very consistent	Very consistent	More consistent	More consistent	commonly	More consistent
121	female	grade one	countryside	A little in line	A little in line	A little in line	A little in line	A little in line	A little in line	A little in line	A little in line	A little in line	A little in line	A little in line	A little in line	A little in line	A little in line	A little in line	A little in line	A little in line	Very consistent	More consistent	More consistent	More consistent	More consistent	More consistent	More consistent	More consistent	More consistent	More consistent	More consistent	More consistent	More consistent	More consistent	More consistent	More consistent	More consistent	More consistent	More consistent	More consistent	More consistent	More consistent	More consistent	More consistent	More consistent	More consistent	More consistent	More consistent	More consistent
122	female	grade one	city	Very consistent	Very consistent	Very consistent	Very consistent	Very consistent	Very consistent	Very consistent	Very consistent	Very consistent	Very consistent	Very consistent	Very consistent	Very consistent	Very consistent	Very consistent	Very consistent	Very consistent	More consistent	Very consistent	Very consistent	uncertain	More consistent	Very consistent	Very consistent	More consistent	More consistent	Very consistent	More consistent	More consistent	More consistent	More consistent	More consistent	More consistent	More consistent	Very consistent	Very consistent	Very consistent	commonly	Less consistent	Very consistent	commonly	More consistent	Very consistent	Very consistent	More consistent	Very consistent
123	male	grade one	city	Very inconsistent	Very inconsistent	Very inconsistent	Very inconsistent	Very consistent	Very consistent	Very inconsistent	Very inconsistent	Very inconsistent	Very consistent	Very consistent	Very inconsistent	Very consistent	Very inconsistent	Very consistent	Very inconsistent	Very inconsistent	Very inconsistent	Very inconsistent	Very inconsistent	Very consistent	Very inconsistent	Very consistent	Very inconsistent	Very inconsistent	Very inconsistent	Very inconsistent	Very inconsistent	Very inconsistent	Very inconsistent	Very consistent	Very inconsistent	Very inconsistent	Very inconsistent	Very inconsistent	Very inconsistent	Very inconsistent	Very inconsistent	Very consistent	Very consistent	Very inconsistent	Very consistent	Very inconsistent	Very inconsistent	Very inconsistent	Very inconsistent
124	female	grade one	city	Very consistent	Very consistent	Very consistent	Very consistent	Very consistent	Very consistent	Very consistent	Very consistent	Very consistent	Very consistent	Very consistent	Very consistent	Very consistent	Very consistent	Very consistent	Very consistent	Very consistent	Very consistent	Very consistent	Very consistent	Very consistent	Very consistent	Very consistent	Very consistent	Very consistent	Very consistent	Very consistent	Very consistent	Very consistent	Very consistent	Very consistent	Very consistent	Very consistent	Very consistent	Very consistent	Very consistent	Very consistent	Very consistent	Very consistent	Very consistent	Very consistent	Very consistent	Very consistent	Very consistent	Very consistent	Very consistent
125	male	grade one	city	Very consistent	uncertain	A little in line	uncertain	Very consistent	A little in line	Very consistent	Very consistent	Very consistent	Very consistent	Very consistent	accord with	Very inconsistent	Very consistent	Very consistent	Very consistent	Very consistent	uncertain	uncertain	Very consistent	Less consistent	uncertain	uncertain	uncertain	uncertain	More consistent	More consistent	Less consistent	uncertain	More consistent	Less consistent	Very inconsistent	uncertain	uncertain	Very consistent	Very consistent	Very consistent	More consistent	More consistent	Very consistent	More consistent	Very consistent	Less consistent	Very consistent	Very inconsistent	Less consistent
126	female	grade one	city	Very consistent	Very consistent	Very consistent	Very consistent	Very consistent	Very consistent	Very consistent	Very consistent	Very consistent	Very consistent	Very consistent	Very consistent	Very consistent	Very consistent	Very consistent	Very consistent	Very consistent	Very consistent	Very consistent	Very consistent	More consistent	More consistent	Very consistent	Very consistent	Very consistent	Very consistent	Very consistent	Very consistent	More consistent	Very consistent	Very consistent	More consistent	More consistent	Very consistent	Very consistent	Very consistent	Very consistent	More consistent	More consistent	Very consistent	Very consistent	Very consistent	Very consistent	Very consistent	Very consistent	More consistent
127	male	grade three	city	A little in line	Very consistent	accord with	Very consistent	Very consistent	accord with	accord with	A little in line	accord with	A little in line	A little in line	A little in line	uncertain	A little in line	A little in line	Very consistent	Very consistent	More consistent	More consistent	uncertain	uncertain	uncertain	uncertain	uncertain	More consistent	More consistent	Less consistent	uncertain	More consistent	More consistent	More consistent	Less consistent	More consistent	More consistent	More consistent	More consistent	Less consistent	commonly	More consistent	More consistent	More consistent	More consistent	More consistent	Very consistent	More consistent	commonly
128	female	grade two	city	accord with	accord with	accord with	A little in line	accord with	accord with	accord with	accord with	accord with	accord with	accord with	accord with	accord with	accord with	accord with	accord with	accord with	More consistent	Very consistent	More consistent	uncertain	More consistent	More consistent	More consistent	More consistent	More consistent	More consistent	More consistent	More consistent	More consistent	uncertain	uncertain	uncertain	More consistent	More consistent	More consistent	More consistent	More consistent	Less consistent	More consistent	More consistent	Less consistent	More consistent	More consistent	More consistent	More consistent
129	male	grade three	countryside	accord with	Very consistent	Very consistent	Very consistent	Very consistent	Very consistent	Very consistent	Very consistent	Very consistent	Very consistent	Very consistent	Very consistent	Very consistent	Very consistent	Very consistent	Very consistent	Very consistent	Very consistent	Very consistent	Very consistent	Very consistent	Very consistent	Very consistent	Very consistent	Very consistent	Very consistent	Very consistent	Very consistent	Very consistent	Very consistent	Very consistent	uncertain	More consistent	More consistent	More consistent	More consistent	More consistent	More consistent	Less consistent	More consistent	More consistent	More consistent	Very consistent	More consistent	Very consistent	Very consistent
130	female	grade one	city	Very consistent	Very consistent	Very consistent	Very consistent	Very consistent	Very consistent	Very consistent	Very consistent	Very consistent	Very consistent	Very consistent	Very consistent	Very consistent	Very consistent	Very consistent	Very consistent	Very consistent	Very consistent	Very consistent	Very consistent	Very consistent	Very consistent	Very consistent	Very consistent	Very consistent	Very consistent	Very consistent	Very consistent	Very consistent	Very consistent	Very consistent	Very consistent	Very consistent	Very consistent	Very consistent	Very consistent	Very consistent	Very consistent	Very consistent	Very consistent	Very consistent	Very consistent	Very consistent	Very consistent	Very consistent	Very consistent
131	male	grade one	city	Very consistent	A little in line	Very consistent	Very consistent	Very consistent	accord with	Very consistent	Very consistent	Very consistent	Very consistent	Very consistent	Very consistent	Very consistent	Very consistent	Very consistent	Very consistent	Very consistent	Very consistent	Very consistent	Very consistent	Very consistent	Very consistent	Very consistent	Very consistent	Very consistent	Very consistent	Very consistent	Very consistent	Very consistent	Very consistent	Very consistent	Very consistent	Very consistent	Very consistent	Very consistent	Very consistent	Very consistent	Very consistent	Very consistent	Very consistent	Very consistent	Very consistent	Very consistent	Very consistent	Very consistent	Very consistent
132	male	grade one	countryside	Very consistent	Very consistent	Very consistent	accord with	Very consistent	Very consistent	accord with	accord with	accord with	accord with	Very consistent	Very consistent	accord with	accord with	accord with	accord with	accord with	uncertain	More consistent	More consistent	uncertain	uncertain	More consistent	uncertain	More consistent	More consistent	More consistent	More consistent	uncertain	More consistent	uncertain	uncertain	uncertain	uncertain	More consistent	commonly	More consistent	commonly	Less consistent	commonly	More consistent	More consistent	More consistent	More consistent	More consistent	More consistent
133	male	grade two	city	uncertain	accord with	accord with	accord with	accord with	accord with	accord with	accord with	accord with	accord with	accord with	accord with	A little in line	A little in line	A little in line	accord with	accord with	More consistent	Very consistent	Very consistent	More consistent	More consistent	More consistent	More consistent	More consistent	More consistent	More consistent	More consistent	More consistent	More consistent	More consistent	More consistent	More consistent	More consistent	More consistent	More consistent	More consistent	More consistent	More consistent	More consistent	More consistent	More consistent	More consistent	More consistent	More consistent	More consistent
134	male	grade one	city	accord with	accord with	Very consistent	uncertain	accord with	accord with	accord with	accord with	accord with	accord with	accord with	Very consistent	Very consistent	Very consistent	accord with	accord with	accord with	More consistent	Very consistent	More consistent	More consistent	Very consistent	Very consistent	Very consistent	More consistent	More consistent	More consistent	More consistent	Very consistent	Very consistent	Very consistent	Very consistent	Very consistent	Very consistent	More consistent	More consistent	More consistent	Very consistent	More consistent	Very consistent	More consistent	More consistent	More consistent	More consistent	More consistent	More consistent
135	male	grade two	city	accord with	accord with	accord with	accord with	accord with	accord with	accord with	accord with	accord with	A little in line	A little in line	A little in line	A little in line	accord with	accord with	accord with	accord with	Very consistent	Very consistent	Very consistent	Very consistent	Very consistent	Very consistent	Very consistent	Very consistent	Very consistent	Very consistent	Very consistent	Very consistent	Very consistent	Very consistent	Very consistent	Very consistent	Very consistent	More consistent	More consistent	More consistent	More consistent	Less consistent	commonly	commonly	commonly	More consistent	More consistent	commonly	commonly
136	male	grade two	city	accord with	accord with	accord with	Very consistent	Very consistent	Very consistent	Very consistent	Very consistent	Very consistent	accord with	accord with	accord with	accord with	accord with	accord with	accord with	accord with	More consistent	More consistent	More consistent	uncertain	uncertain	Less consistent	More consistent	More consistent	More consistent	More consistent	More consistent	More consistent	More consistent	More consistent	More consistent	More consistent	More consistent	More consistent	More consistent	More consistent	More consistent	More consistent	More consistent	More consistent	More consistent	More consistent	More consistent	commonly	More consistent
137	male	grade three	city	A little in line	accord with	accord with	accord with	Very consistent	Very consistent	accord with	accord with	accord with	accord with	accord with	Very consistent	accord with	A little in line	accord with	accord with	accord with	More consistent	Very consistent	More consistent	uncertain	More consistent	More consistent	More consistent	More consistent	More consistent	More consistent	More consistent	More consistent	Very consistent	More consistent	More consistent	More consistent	More consistent	Very consistent	More consistent	Very consistent	More consistent	Less consistent	More consistent	More consistent	Very consistent	More consistent	Very consistent	More consistent	More consistent
138	male	grade two	city	accord with	accord with	Very consistent	Very consistent	Very consistent	Very consistent	accord with	accord with	accord with	accord with	Very consistent	Very consistent	Very consistent	Very consistent	Very consistent	accord with	accord with	More consistent	Very consistent	Very consistent	More consistent	Very consistent	Very consistent	More consistent	Very consistent	Very consistent	Very consistent	Very consistent	Very consistent	Very consistent	More consistent	More consistent	More consistent	More consistent	More consistent	Very consistent	Very consistent	Very consistent	Very consistent	Very consistent	Very consistent	Very consistent	Very consistent	Very consistent	Very consistent	Very consistent
139	female	grade two	city	Very consistent	Very consistent	Very consistent	Very consistent	Very consistent	Very consistent	Very consistent	Very consistent	Very consistent	Very consistent	Very consistent	Very consistent	Very consistent	Very consistent	Very consistent	Very consistent	Very consistent	Very consistent	Very consistent	Very consistent	Very inconsistent	uncertain	Very consistent	Very consistent	Very consistent	Very consistent	Very consistent	Very consistent	Very consistent	Very consistent	Very consistent	Very consistent	Very consistent	Very consistent	Very consistent	Very consistent	Very consistent	commonly	commonly	Very consistent	Very consistent	Very consistent	Very consistent	Very consistent	Very consistent	Very consistent
140	female	grade one	city	uncertain	uncertain	uncertain	uncertain	uncertain	uncertain	uncertain	uncertain	uncertain	uncertain	uncertain	uncertain	uncertain	uncertain	uncertain	uncertain	uncertain	Less consistent	Less consistent	uncertain	uncertain	uncertain	Less consistent	uncertain	uncertain	uncertain	uncertain	uncertain	uncertain	Very consistent	More consistent	uncertain	uncertain	uncertain	More consistent	commonly	commonly	commonly	commonly	commonly	commonly	commonly	commonly	commonly	commonly	commonly
141	female	grade one	countryside	uncertain	uncertain	uncertain	uncertain	不accord with	不accord with	不accord with	A little inconsistent	accord with	A little inconsistent	uncertain	A little inconsistent	uncertain	uncertain	uncertain	uncertain	uncertain	Very inconsistent	Very inconsistent	Very inconsistent	Very inconsistent	Very inconsistent	Very inconsistent	Very inconsistent	Less consistent	Less consistent	Less consistent	Less consistent	Less consistent	uncertain	Very inconsistent	Very inconsistent	Very inconsistent	Very inconsistent	Very inconsistent	commonly	Very consistent	commonly	Less consistent	commonly	commonly	More consistent	commonly	Very consistent	Very consistent	Less consistent
142	male	grade two	city	uncertain	Very consistent	Very consistent	Very consistent	Very consistent	Very consistent	Very consistent	A little inconsistent	A little inconsistent	A little inconsistent	uncertain	uncertain	uncertain	uncertain	accord with	uncertain	uncertain	uncertain	uncertain	uncertain	uncertain	uncertain	uncertain	uncertain	uncertain	uncertain	uncertain	uncertain	uncertain	uncertain	uncertain	uncertain	uncertain	uncertain	commonly	commonly	commonly	commonly	commonly	commonly	commonly	commonly	commonly	commonly	commonly	commonly
143	male	grade two	city	accord with	accord with	accord with	accord with	accord with	accord with	accord with	accord with	accord with	accord with	accord with	accord with	accord with	accord with	accord with	accord with	accord with	More consistent	More consistent	More consistent	More consistent	More consistent	More consistent	More consistent	More consistent	More consistent	More consistent	More consistent	Less consistent	More consistent	uncertain	uncertain	uncertain	More consistent	More consistent	More consistent	More consistent	More consistent	commonly	More consistent	More consistent	More consistent	More consistent	More consistent	More consistent	More consistent
144	male	grade two	city	A little in line	accord with	A little in line	A little in line	A little in line	A little in line	A little in line	A little in line	A little in line	A little in line	A little in line	A little in line	A little in line	A little in line	A little in line	A little in line	A little in line	More consistent	More consistent	More consistent	More consistent	More consistent	More consistent	More consistent	More consistent	More consistent	More consistent	More consistent	More consistent	More consistent	More consistent	More consistent	More consistent	More consistent	More consistent	More consistent	More consistent	More consistent	More consistent	More consistent	More consistent	More consistent	More consistent	More consistent	More consistent	More consistent
145	female	grade two	city	Very consistent	Very consistent	Very consistent	Very consistent	Very consistent	Very consistent	Very consistent	Very consistent	Very consistent	Very consistent	Very consistent	Very consistent	Very consistent	Very consistent	Very consistent	Very consistent	Very consistent	Very consistent	Very consistent	Very consistent	Very consistent	Very consistent	Very consistent	Very consistent	Very consistent	Very consistent	Very consistent	Very consistent	Very consistent	Very consistent	Very consistent	Very consistent	Very consistent	Very consistent	Very consistent	Very consistent	Very consistent	Very consistent	Very consistent	Very consistent	Very consistent	Very consistent	Very consistent	Very consistent	Very consistent	Very consistent
146	male	grade two	city	uncertain	accord with	uncertain	accord with	uncertain	accord with	Very consistent	uncertain	accord with	A little in line	A little in line	Very consistent	Very consistent	Very consistent	Very consistent	Very consistent	Very consistent	Very consistent	Very consistent	Very consistent	Very consistent	Very consistent	Very consistent	Very consistent	Very consistent	Very consistent	Very consistent	Very consistent	Very consistent	Very consistent	Very consistent	Very consistent	Very consistent	Very consistent	Very consistent	Very consistent	Very consistent	Very consistent	Very inconsistent	Very consistent	Very consistent	Very consistent	Very consistent	Very consistent	Very consistent	Very consistent
147	male	grade two	city	Very consistent	Very consistent	Very consistent	Very consistent	Very consistent	Very consistent	Very consistent	Very consistent	Very consistent	Very consistent	Very consistent	Very consistent	Very consistent	Very consistent	Very consistent	Very consistent	Very consistent	More consistent	Very consistent	Very consistent	More consistent	More consistent	Very consistent	Very consistent	Very consistent	Very consistent	Very consistent	Very consistent	Very consistent	Very consistent	Very consistent	Very consistent	Very consistent	Very consistent	Very consistent	Very consistent	More consistent	More consistent	commonly	Very consistent	Very consistent	Very consistent	Very consistent	Very consistent	Very consistent	Very consistent
148	male	grade two	city	accord with	Very consistent	Very consistent	A little in line	Very consistent	Very consistent	Very consistent	Very consistent	Very consistent	Very consistent	Very consistent	Very consistent	Very consistent	Very consistent	Very consistent	Very consistent	Very consistent	More consistent	Very consistent	More consistent	More consistent	Very consistent	Very consistent	Very consistent	uncertain	Very consistent	More consistent	More consistent	Very consistent	Very consistent	Very consistent	More consistent	Very consistent	Very consistent	More consistent	More consistent	Very consistent	Very consistent	Less consistent	Very consistent	Very consistent	commonly	commonly	Very consistent	Very consistent	commonly
149	male	grade three	city	accord with	Very consistent	Very consistent	Very consistent	Very consistent	Very consistent	Very consistent	Very consistent	Very consistent	Very consistent	Very consistent	Very consistent	Very consistent	Very consistent	accord with	Very consistent	Very consistent	More consistent	Very consistent	Very consistent	Very consistent	Very consistent	Very consistent	Very consistent	Very consistent	Very consistent	Very consistent	Very consistent	Very consistent	Very consistent	Very consistent	Very consistent	Very consistent	Very consistent	Very consistent	Very consistent	Very consistent	More consistent	Very consistent	More consistent	More consistent	commonly	commonly	Very consistent	Less consistent	Less consistent
150	male	grade two	city	A little in line	A little in line	A little in line	A little in line	A little in line	A little in line	A little in line	A little in line	A little in line	A little in line	A little in line	A little in line	A little in line	A little in line	A little in line	A little in line	A little in line	More consistent	More consistent	More consistent	More consistent	More consistent	More consistent	More consistent	More consistent	More consistent	More consistent	More consistent	More consistent	More consistent	More consistent	More consistent	More consistent	More consistent	More consistent	More consistent	More consistent	More consistent	More consistent	More consistent	More consistent	More consistent	More consistent	More consistent	More consistent	More consistent
151	male	grade two	city	Very consistent	Very consistent	Very consistent	accord with	Very consistent	accord with	accord with	A little in line	accord with	Very consistent	Very consistent	Very consistent	Very consistent	Very consistent	Very consistent	Very consistent	accord with	Very consistent	Very consistent	Very consistent	uncertain	More consistent	Very consistent	Very consistent	Very consistent	Very consistent	Very consistent	Very consistent	Very consistent	Very consistent	Very consistent	More consistent	More consistent	Very consistent	Very consistent	Very consistent	Very consistent	Very consistent	commonly	Very consistent	Very consistent	Very consistent	Very consistent	Very consistent	Very consistent	Very consistent
152	male	grade two	city	accord with	Very consistent	Very consistent	accord with	accord with	accord with	accord with	accord with	accord with	accord with	accord with	accord with	accord with	accord with	accord with	accord with	accord with	More consistent	Very consistent	Very consistent	uncertain	More consistent	More consistent	More consistent	More consistent	More consistent	Very consistent	Very consistent	uncertain	uncertain	More consistent	More consistent	uncertain	More consistent	Very consistent	Very consistent	Very consistent	More consistent	Less consistent	More consistent	Very consistent	commonly	Very consistent	More consistent	More consistent	commonly
153	male	grade two	city	Very consistent	Very consistent	Very consistent	Very consistent	Very consistent	Very consistent	Very consistent	Very consistent	Very consistent	Very consistent	Very consistent	Very consistent	Very consistent	Very consistent	Very consistent	Very consistent	Very consistent	Very consistent	Very consistent	Very consistent	Very consistent	Very consistent	Very consistent	Very consistent	Very consistent	Very consistent	Very consistent	Very consistent	Very consistent	Very consistent	Very consistent	Very consistent	Very consistent	Very consistent	Very consistent	Very consistent	Very consistent	Very consistent	Very consistent	Very consistent	Very consistent	Very consistent	Very consistent	Very consistent	Very consistent	Very consistent
154	female	grade two	city	accord with	Very consistent	accord with	A little in line	Very consistent	accord with	A little in line	accord with	Very consistent	accord with	accord with	accord with	accord with	accord with	accord with	accord with	accord with	More consistent	Very consistent	More consistent	More consistent	More consistent	More consistent	More consistent	More consistent	More consistent	Very consistent	More consistent	More consistent	More consistent	uncertain	uncertain	uncertain	More consistent	Very consistent	More consistent	More consistent	More consistent	Less consistent	commonly	More consistent	More consistent	More consistent	More consistent	More consistent	More consistent
155	female	grade two	city	uncertain	uncertain	uncertain	uncertain	uncertain	uncertain	uncertain	uncertain	uncertain	uncertain	uncertain	uncertain	uncertain	uncertain	uncertain	uncertain	uncertain	Less consistent	Very consistent	Very consistent	Very consistent	Very consistent	Very consistent	Very consistent	uncertain	Very consistent	uncertain	Less consistent	Less consistent	Very consistent	Less consistent	Less consistent	Less consistent	Very consistent	More consistent	Less consistent	Very consistent	commonly	More consistent	Less consistent	Less consistent	Less consistent	More consistent	More consistent	Less consistent	Less consistent
156	male	grade two	city	Very consistent	Very consistent	Very consistent	Very consistent	Very consistent	Very consistent	Very consistent	Very consistent	Very consistent	Very consistent	Very consistent	Very consistent	Very consistent	Very consistent	Very consistent	Very consistent	Very consistent	Very consistent	Very consistent	Very consistent	Less consistent	Less consistent	Very consistent	Very consistent	Very consistent	Very consistent	Very consistent	Very consistent	Less consistent	Very consistent	Very consistent	Less consistent	Very consistent	Very consistent	Very consistent	Very consistent	Very consistent	Very consistent	Less consistent	Very consistent	Very consistent	Very consistent	Very consistent	Very consistent	Very consistent	Very consistent
157	male	grade one	city	Very consistent	accord with	accord with	A little in line	A little in line	A little in line	A little in line	A little in line	A little in line	A little in line	A little in line	A little in line	A little in line	A little in line	A little in line	A little in line	A little in line	uncertain	More consistent	More consistent	Less consistent	uncertain	More consistent	More consistent	More consistent	More consistent	More consistent	More consistent	More consistent	More consistent	More consistent	More consistent	More consistent	More consistent	More consistent	More consistent	More consistent	commonly	More consistent	commonly	commonly	More consistent	commonly	commonly	More consistent	commonly
158	female	grade one	city	Very consistent	Very consistent	Very consistent	Very consistent	Very consistent	Very consistent	Very consistent	Very consistent	Very consistent	Very consistent	Very consistent	Very consistent	Very consistent	Very consistent	Very consistent	Very consistent	Very consistent	Very consistent	Very consistent	Very consistent	Very consistent	Very consistent	Very consistent	Very consistent	Very consistent	Very consistent	Very consistent	Very consistent	Very consistent	Very consistent	Very consistent	Very consistent	Very consistent	Very consistent	Very consistent	Very consistent	Very consistent	Very consistent	Very consistent	Very consistent	Very consistent	Very consistent	Very consistent	Very consistent	Very consistent	Very consistent
159	female	grade one	countryside	Very consistent	Very consistent	Very consistent	Very consistent	Very consistent	Very consistent	Very consistent	Very consistent	Very consistent	Very consistent	Very consistent	Very consistent	Very consistent	Very consistent	Very consistent	Very consistent	Very consistent	Very consistent	Very consistent	Very consistent	Very consistent	Very consistent	Very consistent	Very consistent	Very consistent	Very consistent	Very consistent	Very consistent	Very consistent	Very consistent	Very consistent	Very consistent	Very consistent	Very consistent	Very consistent	Very consistent	Very consistent	Very consistent	Very consistent	Very consistent	Very consistent	Very consistent	Very consistent	Very consistent	Very consistent	Very consistent
160	male	grade one	countryside	uncertain	uncertain	Very consistent	Very consistent	Very consistent	Very consistent	Very consistent	Very consistent	Very consistent	Very consistent	accord with	Very consistent	Very consistent	Very consistent	Very consistent	Very consistent	Very consistent	More consistent	More consistent	More consistent	uncertain	uncertain	uncertain	More consistent	More consistent	uncertain	uncertain	uncertain	uncertain	uncertain	uncertain	uncertain	uncertain	uncertain	More consistent	Very consistent	Very consistent	More consistent	More consistent	commonly	Very consistent	More consistent	More consistent	Very consistent	More consistent	More consistent
161	female	grade one	city	Very consistent	Very consistent	Very consistent	Very consistent	Very consistent	Very consistent	Very consistent	Very consistent	Very consistent	Very consistent	Very consistent	Very consistent	Very consistent	Very consistent	Very consistent	Very consistent	Very consistent	Very consistent	Very consistent	Very consistent	Very consistent	Very consistent	Very consistent	Very consistent	Very consistent	Very consistent	Very consistent	Very consistent	Very consistent	Very consistent	Very consistent	Very consistent	Very consistent	Very consistent	Very consistent	Very consistent	Very consistent	Very consistent	Very consistent	Very consistent	Very consistent	Very consistent	Very consistent	Very consistent	Very consistent	Very consistent
162	male	grade one	city	Very consistent	Very consistent	Very consistent	Very consistent	uncertain	Very consistent	Very consistent	uncertain	uncertain	A little in line	A little in line	A little in line	A little in line	A little in line	A little in line	A little in line	A little in line	More consistent	More consistent	More consistent	More consistent	More consistent	More consistent	More consistent	More consistent	More consistent	More consistent	More consistent	More consistent	More consistent	More consistent	More consistent	More consistent	More consistent	More consistent	More consistent	More consistent	More consistent	commonly	commonly	commonly	commonly	commonly	commonly	commonly	commonly
163	female	grade one	city	Very consistent	Very consistent	Very consistent	Very consistent	Very consistent	Very consistent	Very consistent	Very consistent	Very consistent	Very consistent	Very consistent	Very consistent	Very consistent	Very consistent	Very consistent	Very consistent	Very consistent	Very consistent	Very consistent	Very consistent	Very consistent	Very consistent	Very consistent	Very consistent	Very consistent	Very consistent	Very consistent	Very consistent	Very consistent	Very consistent	Very consistent	Very consistent	Very consistent	Very consistent	Very consistent	Very consistent	Very consistent	Very consistent	Less consistent	Less consistent	Less consistent	Less consistent	Less consistent	Very consistent	Very consistent	Very consistent
164	female	grade one	city	Very consistent	uncertain	accord with	A little in line	A little in line	A little in line	accord with	uncertain	A little in line	A little in line	A little in line	A little in line	A little in line	A little in line	Very consistent	accord with	A little in line	More consistent	More consistent	More consistent	More consistent	More consistent	More consistent	More consistent	More consistent	More consistent	More consistent	Very consistent	More consistent	Very consistent	Very consistent	uncertain	uncertain	uncertain	commonly	More consistent	More consistent	commonly	commonly	commonly	More consistent	More consistent	More consistent	commonly	commonly	commonly
165	male	grade one	countryside	Very consistent	Very consistent	Very consistent	Very consistent	accord with	Very consistent	Very consistent	Very consistent	Very consistent	Very consistent	Very consistent	Very consistent	Very consistent	Very consistent	Very consistent	Very consistent	Very consistent	Very consistent	Very consistent	Very consistent	Very consistent	Very consistent	Very consistent	Very consistent	Very consistent	Very consistent	Very consistent	Very consistent	Very consistent	Very consistent	Very consistent	Very inconsistent	Very inconsistent	Very consistent	Very consistent	Very consistent	Very consistent	Very consistent	Very consistent	Very consistent	Very consistent	Very consistent	Very consistent	Very consistent	Very consistent	Very consistent
166	female	grade one	city	Very inconsistent	Very inconsistent	Very inconsistent	Very inconsistent	Very inconsistent	Very inconsistent	Very inconsistent	Very inconsistent	Very inconsistent	Very inconsistent	Very inconsistent	Very inconsistent	Very inconsistent	Very inconsistent	Very inconsistent	Very inconsistent	Very inconsistent	Very inconsistent	Very inconsistent	Very inconsistent	Very inconsistent	Very inconsistent	Very inconsistent	Very inconsistent	Very inconsistent	Very inconsistent	Very inconsistent	Very inconsistent	Very inconsistent	Very inconsistent	Very inconsistent	Very inconsistent	Very inconsistent	Very inconsistent	Very inconsistent	Very inconsistent	Very consistent	Very consistent	Very inconsistent	Very inconsistent	Very inconsistent	Very consistent	Very consistent	Very consistent	Very consistent	commonly
167	female	grade one	city	A little inconsistent	A little inconsistent	A little inconsistent	A little inconsistent	uncertain	uncertain	A little inconsistent	uncertain	A little in line	A little in line	A little in line	A little inconsistent	A little inconsistent	uncertain	uncertain	uncertain	A little inconsistent	uncertain	More consistent	uncertain	More consistent	More consistent	More consistent	Less consistent	uncertain	More consistent	Less consistent	uncertain	More consistent	More consistent	More consistent	More consistent	uncertain	uncertain	More consistent	commonly	More consistent	commonly	Less consistent	commonly	More consistent	More consistent	More consistent	Very consistent	commonly	More consistent
168	female	grade one	city	accord with	accord with	Very consistent	Very consistent	accord with	accord with	A little in line	A little in line	A little in line	A little in line	A little in line	accord with	accord with	accord with	accord with	A little in line	A little in line	uncertain	More consistent	More consistent	Very inconsistent	uncertain	More consistent	More consistent	uncertain	More consistent	More consistent	More consistent	More consistent	uncertain	More consistent	More consistent	uncertain	uncertain	commonly	More consistent	commonly	commonly	commonly	More consistent	More consistent	commonly	More consistent	commonly	commonly	More consistent
169	male	grade three	city	Very consistent	Very consistent	Very consistent	Very consistent	Very consistent	Very consistent	Very consistent	Very consistent	Very consistent	Very consistent	Very consistent	Very consistent	Very consistent	Very consistent	Very consistent	Very consistent	Very consistent	Very consistent	Very consistent	Very consistent	Very consistent	Very consistent	Very consistent	Very consistent	Very consistent	Very consistent	Very consistent	Very consistent	Very consistent	Very consistent	Very consistent	Very consistent	Very consistent	Very consistent	Very consistent	Very consistent	Very consistent	Very consistent	Very consistent	Very consistent	Very consistent	Very consistent	Very consistent	Very consistent	Very consistent	Very consistent
170	female	grade two	city	A little in line	A little in line	A little in line	Very consistent	Very consistent	Very consistent	accord with	A little in line	A little in line	A little in line	A little in line	A little in line	A little in line	A little in line	accord with	Very consistent	Very consistent	More consistent	More consistent	More consistent	uncertain	uncertain	More consistent	More consistent	More consistent	More consistent	More consistent	More consistent	uncertain	uncertain	Less consistent	Less consistent	More consistent	More consistent	More consistent	More consistent	More consistent	commonly	Less consistent	More consistent	More consistent	More consistent	More consistent	More consistent	More consistent	More consistent
171	male	grade two	city	Very consistent	Very consistent	Very consistent	Very consistent	Very consistent	Very consistent	Very consistent	Very consistent	accord with	Very consistent	Very consistent	Very consistent	Very consistent	Very consistent	Very consistent	Very consistent	Very consistent	More consistent	Very consistent	Very consistent	Very consistent	Very consistent	Very consistent	Very consistent	Very consistent	Very consistent	Very consistent	Very consistent	uncertain	Very consistent	Very consistent	Less consistent	Very consistent	Very consistent	commonly	More consistent	Very consistent	More consistent	Very inconsistent	Very consistent	Very consistent	commonly	Very consistent	Very consistent	Very consistent	Very consistent
172	female	grade two	city	Very consistent	Very consistent	Very consistent	Very consistent	Very consistent	Very consistent	Very consistent	Very consistent	Very consistent	Very consistent	Very consistent	Very consistent	Very consistent	Very consistent	Very consistent	Very consistent	Very consistent	Very consistent	Very consistent	Very consistent	Very consistent	Very consistent	Very consistent	Very consistent	Very consistent	Very consistent	Very consistent	Very consistent	Very consistent	Very consistent	Very consistent	Very consistent	Very consistent	Very consistent	commonly	More consistent	commonly	commonly	More consistent	Very consistent	Very consistent	More consistent	Very consistent	Very consistent	Very consistent	Very consistent
173	male	grade one	countryside	A little in line	A little in line	accord with	accord with	accord with	accord with	accord with	accord with	accord with	accord with	accord with	accord with	accord with	accord with	accord with	accord with	accord with	More consistent	More consistent	More consistent	More consistent	More consistent	More consistent	More consistent	More consistent	More consistent	More consistent	More consistent	More consistent	More consistent	More consistent	More consistent	More consistent	More consistent	More consistent	More consistent	More consistent	More consistent	More consistent	More consistent	More consistent	More consistent	More consistent	More consistent	More consistent	More consistent
174	male	grade two	city	uncertain	uncertain	A little in line	Very consistent	Very consistent	Very consistent	Very consistent	A little in line	Very consistent	Very consistent	Very consistent	Very consistent	Very consistent	Very consistent	Very consistent	Very consistent	Very consistent	Very consistent	Very consistent	Very consistent	Very consistent	Very consistent	Very consistent	Very consistent	Very consistent	Very consistent	Very consistent	Very consistent	Very consistent	Very consistent	Very consistent	uncertain	Very consistent	Very consistent	More consistent	commonly	More consistent	More consistent	Less consistent	More consistent	Very consistent	Very consistent	More consistent	Very consistent	Very consistent	Less consistent
175	male	grade three	city	Very consistent	Very consistent	Very consistent	accord with	Very consistent	Very consistent	Very consistent	Very consistent	Very consistent	Very consistent	Very consistent	Very consistent	A little inconsistent	Very consistent	Very consistent	Very consistent	Very consistent	Very consistent	More consistent	Very consistent	Less consistent	More consistent	More consistent	Very consistent	Very consistent	Very consistent	Very consistent	Very consistent	uncertain	More consistent	Very consistent	More consistent	Very consistent	Very consistent	More consistent	More consistent	Very consistent	commonly	commonly	commonly	More consistent	commonly	More consistent	More consistent	Less consistent	More consistent
176	male	grade two	city	A little in line	A little in line	A little in line	A little in line	A little in line	A little in line	A little in line	A little in line	A little in line	A little in line	A little in line	A little in line	A little in line	A little in line	A little in line	A little in line	A little in line	More consistent	More consistent	More consistent	More consistent	More consistent	More consistent	More consistent	More consistent	More consistent	More consistent	More consistent	More consistent	More consistent	More consistent	More consistent	More consistent	More consistent	More consistent	More consistent	More consistent	More consistent	More consistent	More consistent	More consistent	More consistent	More consistent	More consistent	More consistent	More consistent
177	female	grade two	city	uncertain	Very consistent	accord with	accord with	A little in line	A little in line	accord with	accord with	accord with	uncertain	A little in line	uncertain	uncertain	accord with	accord with	A little in line	A little in line	uncertain	uncertain	Less consistent	uncertain	uncertain	uncertain	More consistent	uncertain	uncertain	uncertain	uncertain	Less consistent	More consistent	Less consistent	uncertain	uncertain	uncertain	Very consistent	More consistent	More consistent	commonly	commonly	commonly	commonly	commonly	commonly	More consistent	commonly	commonly
178	female	grade two	countryside	A little in line	accord with	accord with	accord with	Very consistent	Very consistent	Very consistent	accord with	Very consistent	accord with	accord with	Very consistent	accord with	accord with	A little in line	Very consistent	Very consistent	More consistent	More consistent	More consistent	More consistent	More consistent	Very consistent	Very consistent	Very consistent	More consistent	More consistent	More consistent	More consistent	More consistent	Very consistent	Very consistent	More consistent	More consistent	More consistent	More consistent	Very consistent	Very consistent	More consistent	More consistent	Very consistent	More consistent	More consistent	Very consistent	More consistent	More consistent
179	male	grade two	city	Very consistent	Very consistent	Very consistent	Very consistent	accord with	accord with	Very consistent	Very consistent	Very consistent	Very consistent	Very consistent	accord with	Very consistent	Very consistent	Very consistent	Very consistent	accord with	Very consistent	Very consistent	More consistent	More consistent	Very consistent	Very consistent	More consistent	More consistent	More consistent	Very consistent	More consistent	Very consistent	Very consistent	More consistent	More consistent	More consistent	More consistent	More consistent	Very consistent	Very consistent	Very consistent	More consistent	More consistent	Very consistent	Very consistent	Very consistent	Very consistent	Very consistent	Very consistent
180	male	grade two	city	accord with	accord with	Very consistent	accord with	A little in line	Very consistent	accord with	accord with	accord with	accord with	accord with	accord with	A little in line	accord with	A little in line	accord with	accord with	More consistent	Very consistent	More consistent	More consistent	More consistent	More consistent	More consistent	uncertain	Very consistent	More consistent	More consistent	Very consistent	Very consistent	Very consistent	More consistent	Very consistent	Very consistent	More consistent	Very consistent	Very consistent	commonly	Less consistent	Very consistent	Very consistent	More consistent	More consistent	Very consistent	More consistent	Very consistent
181	male	grade two	city	Very consistent	accord with	accord with	Very consistent	accord with	Very consistent	Very consistent	accord with	accord with	accord with	Very consistent	accord with	accord with	accord with	Very consistent	Very consistent	Very consistent	Very consistent	Very consistent	Very consistent	Very consistent	Very consistent	Very consistent	Very consistent	Very consistent	Very consistent	Very consistent	Very consistent	Very consistent	Very consistent	Very consistent	Very consistent	uncertain	More consistent	More consistent	Very consistent	More consistent	Less consistent	Less consistent	More consistent	More consistent	commonly	More consistent	More consistent	More consistent	More consistent
182	female	grade two	city	accord with	accord with	A little in line	accord with	accord with	accord with	accord with	accord with	A little in line	A little in line	accord with	accord with	accord with	accord with	accord with	accord with	accord with	uncertain	uncertain	uncertain	uncertain	uncertain	uncertain	uncertain	uncertain	uncertain	uncertain	uncertain	uncertain	uncertain	uncertain	uncertain	uncertain	uncertain	Very consistent	More consistent	Very consistent	More consistent	Less consistent	More consistent	More consistent	More consistent	More consistent	Very consistent	Very consistent	More consistent
183	male	grade two	city	uncertain	A little in line	accord with	accord with	Very consistent	accord with	accord with	A little in line	Very consistent	Very consistent	accord with	accord with	A little inconsistent	accord with	A little in line	accord with	Very consistent	Very consistent	Very consistent	Very consistent	More consistent	Very consistent	Very consistent	Very consistent	More consistent	Very consistent	Very consistent	Very consistent	uncertain	Very consistent	More consistent	More consistent	Very consistent	Very consistent	Very consistent	More consistent	commonly	More consistent	Less consistent	More consistent	More consistent	Very consistent	More consistent	Very consistent	Very consistent	Very consistent
184	female	grade two	city	A little inconsistent	Very consistent	Very consistent	不accord with	Very consistent	Very consistent	Very consistent	Very consistent	Very consistent	Very consistent	uncertain	Very consistent	Very consistent	Very consistent	uncertain	uncertain	Very consistent	Very inconsistent	Very consistent	More consistent	Very inconsistent	Very inconsistent	More consistent	Very consistent	Very consistent	uncertain	uncertain	uncertain	More consistent	Very inconsistent	Less consistent	Less consistent	Less consistent	Less consistent	Very consistent	commonly	Very consistent	Very consistent	Very inconsistent	Very consistent	Very consistent	Less consistent	More consistent	Very consistent	More consistent	commonly
185	female	grade two	city	Very consistent	Very consistent	Very consistent	Very consistent	Very consistent	Very consistent	Very consistent	Very consistent	Very consistent	Very consistent	Very consistent	Very consistent	Very consistent	Very consistent	Very consistent	Very consistent	Very consistent	Very consistent	Very consistent	Very consistent	Very consistent	Very consistent	Very consistent	Very consistent	Very consistent	Very consistent	Very consistent	Very consistent	Very consistent	Very consistent	Very consistent	Very consistent	Very consistent	Very consistent	Very consistent	Very consistent	Very consistent	More consistent	Very inconsistent	Very consistent	Very consistent	Less consistent	Very consistent	Very consistent	Very consistent	Very consistent
186	female	grade three	city	uncertain	A little in line	Very consistent	accord with	Very consistent	accord with	accord with	A little in line	accord with	A little in line	accord with	A little in line	accord with	A little in line	uncertain	A little in line	A little in line	uncertain	More consistent	More consistent	uncertain	More consistent	More consistent	More consistent	uncertain	uncertain	More consistent	More consistent	More consistent	More consistent	More consistent	uncertain	uncertain	Very consistent	More consistent	More consistent	More consistent	commonly	commonly	commonly	More consistent	More consistent	More consistent	More consistent	commonly	commonly
187	male	grade two	city	accord with	Very consistent	A little in line	Very consistent	Very consistent	accord with	Very consistent	Very consistent	Very consistent	Very consistent	Very consistent	Very consistent	Very consistent	Very consistent	Very consistent	Very consistent	Very consistent	Very consistent	Very consistent	Very consistent	Very consistent	Less consistent	Very consistent	Very consistent	Very consistent	Very consistent	Very consistent	Very consistent	Very consistent	Very consistent	Very consistent	Very consistent	Very consistent	Very consistent	Very consistent	Very consistent	Very consistent	Very consistent	Very consistent	Very consistent	Very consistent	Very consistent	Very consistent	Very consistent	Very consistent	Very consistent
188	male	grade two	city	accord with	accord with	accord with	accord with	accord with	accord with	accord with	accord with	accord with	accord with	accord with	accord with	accord with	accord with	accord with	accord with	accord with	Very consistent	More consistent	uncertain	uncertain	uncertain	uncertain	More consistent	uncertain	uncertain	uncertain	uncertain	uncertain	uncertain	uncertain	More consistent	More consistent	More consistent	More consistent	Less consistent	commonly	commonly	commonly	Very consistent	Very consistent	Very consistent	Very consistent	Very consistent	Very consistent	Very consistent
189	female	grade two	city	A little in line	Very consistent	A little in line	Very consistent	Very consistent	uncertain	A little in line	A little in line	Very consistent	A little in line	Very consistent	A little in line	不accord with	uncertain	A little in line	Very consistent	A little in line	Less consistent	More consistent	Very consistent	More consistent	uncertain	More consistent	More consistent	More consistent	More consistent	Less consistent	More consistent	Less consistent	Very consistent	Very inconsistent	Very inconsistent	uncertain	More consistent	Very consistent	Very consistent	Very consistent	Very consistent	Very inconsistent	Very consistent	Very consistent	Very consistent	Very consistent	Very consistent	Very consistent	Very inconsistent
190	female	grade two	city	Very consistent	Very consistent	Very consistent	Very consistent	Very consistent	Very consistent	Very consistent	Very consistent	Very consistent	Very consistent	Very consistent	Very consistent	Very consistent	Very consistent	Very consistent	Very consistent	Very consistent	Very consistent	Very consistent	Very consistent	Very consistent	Very consistent	Very consistent	More consistent	Very consistent	Very consistent	Very consistent	Very consistent	Very consistent	Very consistent	Very consistent	Very consistent	Very consistent	Very consistent	Very consistent	Very consistent	Very consistent	Very consistent	commonly	Very consistent	Very consistent	commonly	More consistent	Very consistent	Very consistent	Very consistent
191	female	grade two	city	Very consistent	Very consistent	Very consistent	Very consistent	Very consistent	Very consistent	Very consistent	Very consistent	Very consistent	Very consistent	Very consistent	Very consistent	Very consistent	Very consistent	Very consistent	Very consistent	Very consistent	More consistent	More consistent	More consistent	More consistent	More consistent	More consistent	More consistent	More consistent	More consistent	More consistent	More consistent	More consistent	More consistent	More consistent	More consistent	More consistent	More consistent	More consistent	More consistent	More consistent	More consistent	More consistent	More consistent	More consistent	More consistent	More consistent	More consistent	More consistent	More consistent
192	male	grade one	city	Very consistent	Very consistent	Very consistent	Very consistent	Very consistent	Very consistent	Very consistent	Very consistent	Very consistent	Very consistent	Very consistent	Very consistent	Very consistent	Very consistent	Very consistent	Very consistent	Very consistent	Very consistent	Very consistent	Very consistent	Very consistent	Very consistent	Very consistent	Very consistent	Very consistent	Very consistent	Very consistent	Very consistent	Very consistent	Very consistent	Very consistent	Very consistent	Very consistent	Very consistent	Very consistent	Very consistent	Very consistent	Very consistent	Very consistent	Very consistent	Very consistent	Very consistent	Very consistent	Very consistent	Very consistent	Very consistent
193	male	grade one	city	uncertain	Very inconsistent	uncertain	A little inconsistent	uncertain	uncertain	uncertain	uncertain	uncertain	uncertain	uncertain	uncertain	uncertain	uncertain	uncertain	uncertain	uncertain	More consistent	More consistent	More consistent	More consistent	More consistent	More consistent	More consistent	More consistent	More consistent	More consistent	More consistent	More consistent	More consistent	More consistent	More consistent	More consistent	More consistent	Very consistent	Very consistent	Very consistent	Very consistent	Very consistent	Very consistent	Very consistent	Very consistent	Very consistent	Very consistent	Very consistent	Very consistent
194	female	grade one	city	Very consistent	Very consistent	Very consistent	Very consistent	Very consistent	Very consistent	Very consistent	Very consistent	Very consistent	Very consistent	Very consistent	Very consistent	Very consistent	Very consistent	Very consistent	Very consistent	Very consistent	Very consistent	Very consistent	Very consistent	Very consistent	Very consistent	Very consistent	Very consistent	Very consistent	Very consistent	Very consistent	Very consistent	Very consistent	Very consistent	Very consistent	Very consistent	Very consistent	Very consistent	Very consistent	Very consistent	Very consistent	Very consistent	Very consistent	Very consistent	Very consistent	Very consistent	Very consistent	Very consistent	Very consistent	Very consistent
195	female	grade one	city	A little inconsistent	A little inconsistent	uncertain	accord with	uncertain	uncertain	uncertain	uncertain	uncertain	uncertain	uncertain	uncertain	uncertain	uncertain	uncertain	uncertain	uncertain	uncertain	uncertain	uncertain	uncertain	uncertain	uncertain	uncertain	uncertain	uncertain	uncertain	uncertain	uncertain	uncertain	uncertain	uncertain	uncertain	uncertain	commonly	commonly	commonly	commonly	More consistent	commonly	commonly	commonly	commonly	commonly	commonly	commonly
196	male	grade one	city	uncertain	uncertain	uncertain	uncertain	uncertain	uncertain	uncertain	uncertain	uncertain	uncertain	uncertain	uncertain	uncertain	uncertain	uncertain	uncertain	uncertain	uncertain	uncertain	uncertain	Less consistent	Less consistent	uncertain	uncertain	uncertain	uncertain	uncertain	Less consistent	Less consistent	More consistent	uncertain	uncertain	Less consistent	Less consistent	More consistent	More consistent	More consistent	commonly	Less consistent	commonly	commonly	commonly	commonly	commonly	commonly	commonly
197	male	grade one	city	accord with	accord with	accord with	accord with	accord with	accord with	accord with	accord with	accord with	accord with	accord with	accord with	accord with	accord with	accord with	accord with	accord with	More consistent	Very consistent	Very consistent	More consistent	More consistent	More consistent	More consistent	More consistent	More consistent	More consistent	More consistent	More consistent	More consistent	More consistent	More consistent	More consistent	More consistent	More consistent	More consistent	More consistent	More consistent	More consistent	More consistent	More consistent	More consistent	More consistent	More consistent	More consistent	Very consistent
198	female	grade one	city	Very consistent	Very consistent	Very consistent	Very consistent	Very consistent	Very consistent	Very consistent	Very consistent	Very consistent	Very consistent	Very consistent	Very consistent	Very consistent	Very consistent	Very consistent	Very consistent	Very consistent	Very consistent	Very consistent	Very consistent	Very consistent	Very consistent	Very consistent	Very consistent	Very consistent	Very consistent	Very consistent	Very consistent	Very consistent	Very consistent	Very consistent	Very consistent	Very consistent	Very consistent	Very consistent	Very consistent	Very consistent	Very consistent	Very consistent	Very consistent	Very consistent	Very consistent	Very consistent	Very consistent	Very consistent	Very consistent
199	female	grade one	city	A little in line	不accord with	A little in line	uncertain	A little in line	uncertain	A little in line	uncertain	A little inconsistent	uncertain	uncertain	uncertain	uncertain	uncertain	uncertain	uncertain	uncertain	More consistent	More consistent	More consistent	Less consistent	uncertain	uncertain	uncertain	uncertain	uncertain	uncertain	uncertain	uncertain	uncertain	uncertain	uncertain	uncertain	uncertain	commonly	commonly	commonly	commonly	commonly	commonly	commonly	commonly	commonly	commonly	commonly	commonly
200	male	grade one	city	accord with	Very inconsistent	uncertain	accord with	Very consistent	A little inconsistent	accord with	accord with	A little inconsistent	uncertain	accord with	Very consistent	accord with	accord with	accord with	uncertain	Very inconsistent	Very consistent	Very consistent	Very consistent	Very inconsistent	Very consistent	Very consistent	Very consistent	Very consistent	Very consistent	Very consistent	Very consistent	Less consistent	Very consistent	Very inconsistent	Very inconsistent	Less consistent	uncertain	Very consistent	Very consistent	commonly	More consistent	commonly	Very consistent	More consistent	More consistent	More consistent	More consistent	More consistent	More consistent
201	male	grade one	city	Very consistent	Very consistent	Very consistent	Very consistent	Very consistent	Very consistent	A little in line	uncertain	A little in line	uncertain	uncertain	A little in line	uncertain	A little in line	accord with	accord with	accord with	More consistent	More consistent	More consistent	uncertain	More consistent	uncertain	More consistent	More consistent	More consistent	More consistent	More consistent	uncertain	More consistent	More consistent	uncertain	More consistent	More consistent	More consistent	More consistent	More consistent	More consistent	Less consistent	Less consistent	More consistent	commonly	More consistent	More consistent	More consistent	More consistent
202	female	grade one	city	uncertain	uncertain	不accord with	uncertain	uncertain	uncertain	uncertain	uncertain	uncertain	uncertain	uncertain	uncertain	uncertain	uncertain	uncertain	uncertain	uncertain	More consistent	uncertain	More consistent	Very inconsistent	Very inconsistent	Very inconsistent	Very inconsistent	Very inconsistent	Very inconsistent	Very inconsistent	Very inconsistent	Very inconsistent	Very inconsistent	Very inconsistent	Very inconsistent	Very inconsistent	Very inconsistent	Very inconsistent	Very inconsistent	Very consistent	Very inconsistent	commonly	commonly	commonly	commonly	commonly	Very consistent	commonly	Very inconsistent
203	female	grade one	city	Very consistent	Very consistent	Very consistent	Very consistent	Very consistent	Very consistent	Very consistent	Very consistent	Very consistent	Very consistent	Very consistent	Very consistent	Very consistent	Very consistent	Very consistent	Very consistent	Very consistent	More consistent	Very consistent	Very consistent	More consistent	Very consistent	More consistent	Very consistent	Very consistent	More consistent	More consistent	More consistent	Very consistent	Very consistent	Very consistent	Very consistent	Very consistent	Very consistent	Very consistent	Very consistent	Very consistent	More consistent	More consistent	More consistent	Very consistent	Very consistent	Very consistent	Very consistent	Very consistent	Very consistent
204	female	grade one	city	Very consistent	Very consistent	Very consistent	Very consistent	Very consistent	Very consistent	Very consistent	Very consistent	Very consistent	Very consistent	Very consistent	Very consistent	Very consistent	Very consistent	Very consistent	Very consistent	Very consistent	Very consistent	Very consistent	Very consistent	Very consistent	Very consistent	Very consistent	Very consistent	Very consistent	Very inconsistent	Very inconsistent	Very inconsistent	Very inconsistent	Very inconsistent	Very consistent	Very consistent	Very consistent	Very consistent	Very consistent	Very consistent	Very consistent	Very inconsistent	Very inconsistent	Very consistent	Very consistent	Very consistent	Very consistent	Very consistent	Very consistent	Very consistent
205	female	grade one	city	Very consistent	Very consistent	Very consistent	Very consistent	Very consistent	Very consistent	Very consistent	Very consistent	Very consistent	Very consistent	Very consistent	Very consistent	Very consistent	Very consistent	Very consistent	Very consistent	Very consistent	Very consistent	Very consistent	Very consistent	Very consistent	Very consistent	Very consistent	Very consistent	Very consistent	Very consistent	Very consistent	Very consistent	Very consistent	Very consistent	Very consistent	Very consistent	Very consistent	Very consistent	Very consistent	Very consistent	Very consistent	Very consistent	Very consistent	Very consistent	Very consistent	Very consistent	Very consistent	Very consistent	Very consistent	Very consistent
206	male	grade one	city	Very consistent	uncertain	Very consistent	Very consistent	Very consistent	Very consistent	Very consistent	Very consistent	Very consistent	Very consistent	Very consistent	Very consistent	Very consistent	Very consistent	Very consistent	Very consistent	Very consistent	uncertain	Very consistent	Very consistent	Very consistent	Very consistent	Very consistent	Very consistent	Very consistent	Very consistent	Very consistent	Very consistent	Very consistent	Very consistent	Very consistent	uncertain	uncertain	Very consistent	Very consistent	Very consistent	Very consistent	Very consistent	Very consistent	Very consistent	Very consistent	Very consistent	Very consistent	Very consistent	Very consistent	Very consistent
207	female	grade one	city	Very consistent	Very consistent	Very consistent	Very consistent	Very consistent	Very consistent	Very consistent	Very consistent	Very consistent	Very consistent	Very consistent	Very consistent	Very consistent	Very consistent	Very consistent	Very consistent	Very consistent	Very consistent	Very consistent	Very consistent	Very consistent	Very consistent	Very consistent	Very consistent	Very consistent	Very consistent	Very consistent	Very consistent	Very consistent	Very consistent	Very consistent	Very consistent	Very consistent	Very consistent	Very consistent	Very consistent	Very consistent	Very consistent	Very inconsistent	Very consistent	Very consistent	Very consistent	Very consistent	Very consistent	Very consistent	Very consistent
208	male	grade one	city	Very consistent	Very consistent	Very consistent	Very consistent	Very consistent	Very consistent	Very consistent	Very consistent	Very consistent	Very consistent	Very consistent	Very consistent	Very consistent	Very consistent	Very consistent	Very consistent	Very consistent	Very consistent	Very consistent	Very consistent	Very consistent	Very consistent	Very consistent	Less consistent	More consistent	Very consistent	Very consistent	Very consistent	Very consistent	Very consistent	uncertain	Very consistent	Very consistent	Very consistent	Very consistent	Very consistent	Very consistent	Very consistent	Less consistent	Very consistent	Very consistent	Very inconsistent	Less consistent	Very consistent	Less consistent	Very consistent
209	female	grade one	city	Very consistent	Very inconsistent	uncertain	accord with	Very consistent	Very consistent	Very consistent	A little inconsistent	uncertain	uncertain	uncertain	uncertain	A little inconsistent	uncertain	uncertain	uncertain	uncertain	Very inconsistent	Very inconsistent	More consistent	Very inconsistent	Very inconsistent	Very inconsistent	Very consistent	Very inconsistent	More consistent	More consistent	More consistent	More consistent	Very consistent	More consistent	uncertain	uncertain	uncertain	More consistent	More consistent	More consistent	More consistent	Very inconsistent	commonly	More consistent	commonly	More consistent	More consistent	Very consistent	commonly
210	female	grade one	city	Very consistent	Very consistent	Very consistent	Very consistent	Very consistent	Very consistent	Very consistent	Very consistent	Very consistent	Very consistent	Very consistent	Very consistent	Very consistent	Very consistent	Very consistent	Very consistent	Very consistent	Very inconsistent	uncertain	uncertain	Less consistent	Less consistent	Very inconsistent	More consistent	Less consistent	uncertain	uncertain	uncertain	Very inconsistent	More consistent	More consistent	Less consistent	Less consistent	Very consistent	Very consistent	Very consistent	Very consistent	Very consistent	Very consistent	Very consistent	Very consistent	Very consistent	Very consistent	Very consistent	Very consistent	Very consistent
211	male	grade one	city	uncertain	uncertain	uncertain	uncertain	uncertain	uncertain	uncertain	uncertain	uncertain	uncertain	uncertain	uncertain	uncertain	uncertain	uncertain	uncertain	uncertain	Less consistent	Less consistent	uncertain	More consistent	uncertain	Very inconsistent	Very inconsistent	uncertain	Less consistent	Very inconsistent	Very inconsistent	Very inconsistent	Very inconsistent	Very inconsistent	Very inconsistent	Very inconsistent	Very inconsistent	commonly	commonly	commonly	commonly	Very inconsistent	Very consistent	Very inconsistent	Very inconsistent	Very consistent	Less consistent	Very inconsistent	Less consistent
212	male	grade one	city	A little in line	Very consistent	accord with	A little in line	Very consistent	accord with	accord with	A little in line	Very consistent	Very consistent	Very consistent	Very consistent	accord with	Very consistent	Very consistent	Very consistent	Very consistent	Very consistent	Very consistent	Very consistent	Very consistent	Very consistent	Very consistent	Very consistent	Very consistent	Very consistent	Very consistent	Very consistent	Very consistent	Very consistent	Very consistent	Very consistent	Very consistent	Very consistent	Very consistent	Very consistent	Very consistent	Very consistent	Very consistent	Very consistent	Very consistent	Very consistent	Very consistent	Very consistent	Very consistent	Very consistent
213	male	grade one	city	Very consistent	A little in line	accord with	accord with	accord with	accord with	accord with	accord with	accord with	Very consistent	uncertain	Very consistent	Very consistent	Very consistent	Very consistent	Very consistent	Very consistent	Very consistent	Very consistent	Very consistent	Very consistent	Very consistent	Very consistent	Very consistent	Very consistent	Very consistent	Very consistent	Very consistent	Very consistent	Very consistent	Very consistent	Very consistent	Very consistent	Very consistent	Very consistent	Very consistent	Very consistent	Very consistent	Very consistent	Very consistent	Very consistent	Very consistent	Very consistent	Very consistent	Very consistent	Very consistent
214	female	grade one	city	Very consistent	A little in line	accord with	accord with	accord with	accord with	accord with	A little in line	accord with	accord with	A little in line	accord with	accord with	accord with	accord with	A little in line	accord with	More consistent	More consistent	uncertain	uncertain	uncertain	More consistent	More consistent	More consistent	More consistent	More consistent	uncertain	More consistent	More consistent	More consistent	uncertain	More consistent	More consistent	Very consistent	More consistent	Very consistent	More consistent	commonly	Very consistent	More consistent	Very consistent	Very consistent	Very consistent	More consistent	More consistent
215	male	grade one	city	Very consistent	Very consistent	Very consistent	Very consistent	Very consistent	Very consistent	Very consistent	Very consistent	Very consistent	Very consistent	Very consistent	Very consistent	Very consistent	Very consistent	Very consistent	Very consistent	Very consistent	Very consistent	Very consistent	Very consistent	uncertain	More consistent	More consistent	More consistent	More consistent	More consistent	More consistent	More consistent	Less consistent	uncertain	uncertain	Very inconsistent	Less consistent	Very consistent	Very consistent	Very consistent	Very consistent	commonly	More consistent	commonly	Very consistent	Less consistent	More consistent	Very consistent	commonly	commonly
216	female	grade one	city	uncertain	uncertain	A little in line	Very consistent	Very consistent	accord with	Very consistent	A little in line	A little in line	A little in line	accord with	accord with	A little in line	A little in line	A little in line	A little in line	Very consistent	Very consistent	More consistent	uncertain	uncertain	uncertain	uncertain	More consistent	uncertain	More consistent	uncertain	More consistent	uncertain	Very consistent	More consistent	Less consistent	uncertain	uncertain	commonly	commonly	commonly	More consistent	Less consistent	More consistent	commonly	commonly	More consistent	Very consistent	commonly	commonly
217	female	grade one	city	accord with	Very consistent	Very consistent	Very consistent	Very consistent	Very consistent	Very consistent	Very consistent	Very consistent	Very consistent	Very consistent	Very consistent	Very consistent	Very consistent	Very consistent	Very consistent	Very consistent	More consistent	More consistent	More consistent	uncertain	More consistent	More consistent	More consistent	More consistent	More consistent	More consistent	Very consistent	uncertain	Very consistent	More consistent	More consistent	Very consistent	Very consistent	Very consistent	Very consistent	Very consistent	Very consistent	Very inconsistent	Very consistent	Very consistent	Very consistent	Very consistent	Very consistent	Very consistent	Very consistent
218	female	grade one	city	Very consistent	Very consistent	Very consistent	Very consistent	Very consistent	Very consistent	Very consistent	Very consistent	Very consistent	Very consistent	Very consistent	Very consistent	Very consistent	Very consistent	Very consistent	Very consistent	Very consistent	Very consistent	Very consistent	Very consistent	Very consistent	Very consistent	Very consistent	Very consistent	Very consistent	Very consistent	Very consistent	Very consistent	More consistent	Very consistent	Very consistent	Less consistent	Less consistent	Very consistent	Very consistent	Very consistent	Very consistent	Very consistent	Very inconsistent	Very consistent	Very consistent	Very consistent	Very consistent	Very consistent	Less consistent	More consistent
219	female	grade one	city	accord with	uncertain	uncertain	A little in line	A little in line	A little in line	A little inconsistent	A little inconsistent	accord with	accord with	Very consistent	A little in line	A little in line	A little in line	Very consistent	A little in line	Very consistent	Very consistent	Very consistent	Very consistent	Very consistent	More consistent	Very consistent	Very consistent	Very consistent	Very consistent	More consistent	Very consistent	Very consistent	uncertain	uncertain	uncertain	Very consistent	Very consistent	More consistent	More consistent	Very consistent	More consistent	Less consistent	More consistent	Less consistent	Very consistent	Less consistent	Very consistent	More consistent	Less consistent
220	male	grade one	city	Very consistent	Very consistent	Very consistent	Very consistent	Very consistent	Very consistent	Very consistent	Very consistent	Very consistent	Very consistent	Very consistent	Very consistent	Very consistent	Very consistent	Very consistent	Very consistent	Very consistent	Less consistent	uncertain	uncertain	Less consistent	Less consistent	uncertain	More consistent	Less consistent	uncertain	uncertain	uncertain	Less consistent	More consistent	Less consistent	uncertain	uncertain	uncertain	Very consistent	Very consistent	commonly	commonly	Less consistent	Very consistent	Very consistent	commonly	Very consistent	Very consistent	More consistent	Very consistent
221	male	grade one	city	A little in line	uncertain	A little in line	accord with	accord with	accord with	accord with	uncertain	A little in line	accord with	Very consistent	A little in line	uncertain	A little in line	accord with	accord with	accord with	uncertain	More consistent	More consistent	uncertain	More consistent	uncertain	More consistent	More consistent	More consistent	uncertain	More consistent	uncertain	More consistent	More consistent	Less consistent	More consistent	More consistent	More consistent	Very consistent	Very consistent	Less consistent	More consistent	Very consistent	More consistent	commonly	Very consistent	Very consistent	More consistent	Very consistent
222	female	grade one	city	Very consistent	Very consistent	Very consistent	Very consistent	Very consistent	Very consistent	Very consistent	Very consistent	Very consistent	Very consistent	Very consistent	Very consistent	Very consistent	Very consistent	Very consistent	Very consistent	Very consistent	More consistent	Very consistent	Very consistent	Very consistent	Very consistent	Very consistent	Very consistent	Very consistent	Very consistent	Very consistent	Very consistent	Very consistent	Very consistent	Very consistent	More consistent	Very consistent	Very consistent	Very consistent	Very consistent	Very consistent	Very consistent	Very inconsistent	More consistent	Very consistent	More consistent	Very consistent	Very consistent	More consistent	Very consistent
223	male	grade one	city	Very consistent	Very consistent	Very consistent	Very consistent	A little in line	Very consistent	Very consistent	Very consistent	Very consistent	Very consistent	Very consistent	Very consistent	Very consistent	Very consistent	Very consistent	Very consistent	Very consistent	Very consistent	Very consistent	Very consistent	Very consistent	Very consistent	Very consistent	Very consistent	Very consistent	Very consistent	Very consistent	Very consistent	uncertain	uncertain	Very consistent	uncertain	uncertain	uncertain	Very consistent	Very consistent	Very consistent	Very consistent	Very inconsistent	Very consistent	Very consistent	commonly	Very consistent	Very consistent	More consistent	Very consistent
224	female	grade one	city	Very consistent	accord with	A little in line	A little in line	Very consistent	accord with	Very consistent	accord with	A little in line	accord with	accord with	accord with	accord with	accord with	accord with	accord with	accord with	More consistent	uncertain	uncertain	Very inconsistent	uncertain	Very consistent	Very consistent	Very consistent	More consistent	Very consistent	uncertain	More consistent	Very consistent	More consistent	uncertain	More consistent	More consistent	Very consistent	Very consistent	Very consistent	commonly	Very inconsistent	Very consistent	More consistent	Very consistent	More consistent	Very consistent	Very consistent	More consistent
225	female	grade one	city	Very consistent	A little in line	accord with	A little in line	Very consistent	Very consistent	Very consistent	Very consistent	Very consistent	Very consistent	Very consistent	Very consistent	Very consistent	Very consistent	Very consistent	Very consistent	Very consistent	Very consistent	Very consistent	Very consistent	uncertain	Very consistent	Very consistent	Very consistent	Very consistent	Very consistent	Very consistent	Very consistent	Very consistent	Very consistent	Very consistent	Very consistent	Very consistent	Very consistent	Very consistent	Very consistent	Very consistent	commonly	commonly	Very consistent	Very consistent	More consistent	More consistent	Very consistent	More consistent	commonly
226	male	grade one	city	accord with	accord with	accord with	Very consistent	Very consistent	Very consistent	Very consistent	Very consistent	Very consistent	Very consistent	Very consistent	Very consistent	Very consistent	Very consistent	Very consistent	Very consistent	Very consistent	uncertain	Very consistent	Very consistent	More consistent	More consistent	Very consistent	Very consistent	Very consistent	Very consistent	Very consistent	Very consistent	Very consistent	Very consistent	Very consistent	Very consistent	Very consistent	Very consistent	More consistent	More consistent	More consistent	More consistent	More consistent	More consistent	More consistent	commonly	commonly	More consistent	More consistent	More consistent
227	female	grade one	city	Very consistent	Very consistent	Very consistent	Very consistent	Very consistent	Very consistent	Very consistent	Very consistent	Very consistent	Very consistent	Very consistent	Very consistent	Very consistent	Very consistent	Very consistent	Very consistent	Very consistent	uncertain	uncertain	uncertain	Less consistent	Very inconsistent	Less consistent	More consistent	uncertain	Less consistent	Very consistent	More consistent	Less consistent	Very consistent	uncertain	More consistent	uncertain	uncertain	commonly	commonly	Very consistent	commonly	More consistent	Very consistent	Very consistent	Very consistent	commonly	Very consistent	Very consistent	Less consistent
228	male	grade one	city	Very consistent	Very consistent	Very consistent	Very consistent	Very consistent	Very consistent	Very consistent	Very consistent	Very consistent	Very consistent	Very consistent	Very consistent	Very consistent	Very consistent	Very consistent	Very consistent	Very consistent	uncertain	Very consistent	Very consistent	Very consistent	Very consistent	Very consistent	Very consistent	Very consistent	Very consistent	Very consistent	Very consistent	Very consistent	Very consistent	Very consistent	More consistent	More consistent	Very consistent	Very consistent	Very consistent	Very consistent	More consistent	Very inconsistent	commonly	Very consistent	Less consistent	commonly	Very consistent	Less consistent	Very consistent
229	male	grade one	city	A little in line	A little in line	A little in line	A little in line	A little in line	A little in line	A little in line	A little in line	A little in line	A little in line	A little in line	A little in line	A little in line	A little in line	A little in line	A little in line	A little in line	Less consistent	More consistent	More consistent	uncertain	uncertain	uncertain	More consistent	uncertain	uncertain	uncertain	More consistent	uncertain	More consistent	uncertain	uncertain	uncertain	More consistent	Less consistent	commonly	commonly	commonly	commonly	commonly	commonly	commonly	commonly	commonly	commonly	commonly
230	female	grade one	city	A little in line	accord with	accord with	Very consistent	Very consistent	Very consistent	Very consistent	accord with	accord with	Very consistent	Very consistent	accord with	accord with	accord with	Very consistent	Very consistent	Very consistent	uncertain	More consistent	More consistent	Less consistent	uncertain	More consistent	More consistent	More consistent	More consistent	More consistent	More consistent	uncertain	More consistent	More consistent	Less consistent	uncertain	More consistent	More consistent	More consistent	More consistent	More consistent	commonly	Less consistent	More consistent	commonly	More consistent	More consistent	Less consistent	More consistent
231	female	grade one	city	Very consistent	Very consistent	accord with	accord with	Very consistent	Very consistent	Very consistent	A little in line	accord with	accord with	accord with	accord with	Very consistent	A little in line	Very consistent	Very consistent	Very consistent	More consistent	More consistent	Very consistent	uncertain	More consistent	More consistent	uncertain	More consistent	More consistent	uncertain	More consistent	uncertain	More consistent	More consistent	More consistent	More consistent	More consistent	Very consistent	Very consistent	Very consistent	More consistent	commonly	Very consistent	More consistent	More consistent	commonly	Very consistent	Very consistent	Very consistent
232	male	grade one	city	A little in line	A little in line	A little in line	uncertain	Very consistent	A little in line	accord with	A little in line	uncertain	accord with	accord with	accord with	uncertain	accord with	accord with	uncertain	A little in line	Very consistent	Very consistent	Very consistent	Very consistent	Very consistent	Very consistent	Very consistent	Very consistent	Very consistent	Very consistent	Very consistent	Very consistent	Very consistent	Very consistent	Very consistent	Very consistent	Very consistent	Very consistent	More consistent	More consistent	Very consistent	Less consistent	commonly	More consistent	commonly	More consistent	Very consistent	Very consistent	More consistent
233	male	grade one	city	Very consistent	Very consistent	Very consistent	Very consistent	Very consistent	Very consistent	Very consistent	Very consistent	Very consistent	Very consistent	Very consistent	Very consistent	Very consistent	Very consistent	Very consistent	Very consistent	Very consistent	Very consistent	Very consistent	Very consistent	Very consistent	Very consistent	Very consistent	Very consistent	Very consistent	Very consistent	Very consistent	Very consistent	Very inconsistent	Very consistent	uncertain	Very consistent	Very consistent	Very consistent	Very consistent	Very consistent	Very consistent	Very consistent	Very inconsistent	Very consistent	Very consistent	Very consistent	Very consistent	Very consistent	commonly	Very inconsistent
234	male	grade one	city	Very inconsistent	Very inconsistent	Very inconsistent	Very inconsistent	Very inconsistent	Very inconsistent	Very inconsistent	Very inconsistent	Very inconsistent	Very inconsistent	uncertain	Very inconsistent	Very inconsistent	A little inconsistent	A little in line	Very consistent	accord with	Very consistent	Very consistent	Very consistent	Very consistent	Very consistent	Very consistent	Very consistent	Very consistent	Very consistent	Very consistent	Very consistent	Very consistent	Very consistent	Very consistent	Very consistent	Very consistent	Very consistent	Very consistent	Very consistent	Very consistent	More consistent	Very inconsistent	Very consistent	Very consistent	commonly	Very consistent	Very consistent	commonly	Very consistent
235	female	grade one	city	Very consistent	Very consistent	Very consistent	A little in line	Very consistent	Very consistent	accord with	accord with	Very consistent	accord with	Very consistent	accord with	Very consistent	accord with	Very consistent	accord with	Very consistent	Very consistent	Very consistent	More consistent	More consistent	More consistent	More consistent	Very consistent	Very consistent	Very consistent	Very consistent	Very consistent	More consistent	Very consistent	More consistent	More consistent	More consistent	More consistent	Very consistent	More consistent	Very consistent	More consistent	Very inconsistent	Very consistent	Very consistent	Very consistent	Very consistent	Very consistent	More consistent	More consistent
236	male	grade three	city	Very consistent	accord with	accord with	accord with	accord with	accord with	accord with	accord with	accord with	accord with	accord with	accord with	accord with	accord with	accord with	accord with	accord with	More consistent	More consistent	More consistent	More consistent	More consistent	More consistent	More consistent	More consistent	More consistent	More consistent	More consistent	More consistent	More consistent	More consistent	More consistent	More consistent	More consistent	More consistent	More consistent	More consistent	More consistent	More consistent	More consistent	More consistent	More consistent	More consistent	More consistent	More consistent	More consistent
237	male	grade one	countryside	A little in line	A little in line	A little in line	accord with	accord with	accord with	Very consistent	Very consistent	Very consistent	Very consistent	Very consistent	Very consistent	Very consistent	Very consistent	Very consistent	Very consistent	Very consistent	Very consistent	Very consistent	Very consistent	Very consistent	Very consistent	Very consistent	Very consistent	Very consistent	Very consistent	Very consistent	Very consistent	Very consistent	Very consistent	Very consistent	Very consistent	Very consistent	Very consistent	Very consistent	Very consistent	Very consistent	Very consistent	Very consistent	Very consistent	Very consistent	Very consistent	Very consistent	Very consistent	Very consistent	Very consistent
238	female	grade one	city	uncertain	Very consistent	uncertain	Very consistent	accord with	A little in line	A little in line	A little in line	A little in line	A little in line	A little in line	A little in line	A little in line	A little in line	A little in line	A little in line	A little in line	uncertain	uncertain	uncertain	uncertain	uncertain	Very inconsistent	uncertain	uncertain	uncertain	uncertain	uncertain	uncertain	uncertain	uncertain	uncertain	uncertain	uncertain	commonly	commonly	commonly	commonly	commonly	commonly	commonly	Very consistent	commonly	commonly	commonly	commonly
239	male	grade one	city	Very consistent	Very consistent	Very consistent	Very consistent	Very consistent	Very consistent	Very consistent	Very consistent	Very consistent	Very consistent	Very consistent	Very consistent	Very consistent	Very consistent	Very consistent	Very consistent	Very consistent	Very consistent	Very consistent	Very consistent	Very consistent	Very consistent	Very consistent	Very consistent	Very consistent	Very consistent	Very consistent	Very consistent	Very consistent	Very consistent	Very consistent	Very consistent	Very consistent	Very consistent	Very consistent	Very consistent	Very consistent	Very consistent	Very consistent	Very consistent	Very consistent	Very consistent	Very consistent	Very consistent	Very consistent	Very consistent
240	male	grade one	city	Very consistent	Very consistent	Very consistent	Very consistent	Very consistent	Very consistent	Very consistent	Very consistent	Very consistent	Very consistent	Very consistent	Very consistent	Very consistent	Very consistent	Very consistent	Very consistent	Very consistent	Very consistent	Very consistent	Very consistent	Very consistent	Very consistent	Very consistent	Very consistent	Very consistent	Very consistent	Very consistent	Very consistent	Very consistent	Very consistent	Very consistent	Very consistent	Very consistent	Very consistent	Very consistent	Very consistent	Very consistent	Very consistent	Very consistent	Very consistent	Very consistent	Very consistent	Very consistent	Very consistent	Very consistent	Very consistent
241	male	grade one	city	Very consistent	Very consistent	Very consistent	Very consistent	Very consistent	Very consistent	Very consistent	Very consistent	Very consistent	Very consistent	Very consistent	Very consistent	Very consistent	Very consistent	Very consistent	Very consistent	Very consistent	Very consistent	Very consistent	Very consistent	Very consistent	Very consistent	Very consistent	Very consistent	Very consistent	Very consistent	Very consistent	Very consistent	Very consistent	uncertain	Very consistent	Very consistent	Very consistent	Very consistent	Very consistent	Very consistent	Very consistent	Very consistent	Very consistent	Very consistent	Very consistent	Very consistent	Very consistent	Very consistent	Very consistent	Very consistent
242	female	grade one	city	Very consistent	Very consistent	Very consistent	Very consistent	Very consistent	Very consistent	Very consistent	Very consistent	Very consistent	Very consistent	Very consistent	Very consistent	Very consistent	Very consistent	Very consistent	Very consistent	Very consistent	Very consistent	Very consistent	Very consistent	Very consistent	Very consistent	Very consistent	Very consistent	Very consistent	Very consistent	Very consistent	Very consistent	Very consistent	Very consistent	Very consistent	Very consistent	Very consistent	Very consistent	Very consistent	Very consistent	Very consistent	Very consistent	Very consistent	Very consistent	Very consistent	Very consistent	Very consistent	Very consistent	Very consistent	Very consistent
243	male	grade one	city	Very consistent	accord with	accord with	accord with	Very consistent	Very consistent	Very consistent	Very consistent	Very consistent	Very consistent	Very consistent	Very consistent	Very consistent	Very consistent	Very consistent	Very consistent	Very consistent	More consistent	More consistent	More consistent	More consistent	More consistent	More consistent	More consistent	More consistent	More consistent	Very consistent	Very consistent	Very consistent	More consistent	More consistent	More consistent	More consistent	More consistent	More consistent	More consistent	More consistent	More consistent	More consistent	More consistent	More consistent	Very consistent	Very consistent	Very consistent	Very consistent	Very consistent
244	female	grade one	city	Very consistent	不accord with	uncertain	Very consistent	A little in line	Very consistent	Very consistent	uncertain	Very consistent	A little in line	uncertain	A little in line	uncertain	A little in line	Very consistent	Very consistent	Very consistent	Very inconsistent	Very inconsistent	Very inconsistent	Very inconsistent	Very inconsistent	Very inconsistent	Very inconsistent	Very inconsistent	Very inconsistent	Very inconsistent	Very inconsistent	Very inconsistent	Very inconsistent	Very inconsistent	Very inconsistent	Very inconsistent	Very inconsistent	Very consistent	Very consistent	Very consistent	Very consistent	Very inconsistent	Very consistent	Very consistent	Very consistent	Very consistent	Very consistent	Very consistent	Very consistent
245	male	grade one	city	Very consistent	Very consistent	Very consistent	Very consistent	Very consistent	Very consistent	Very consistent	Very consistent	Very consistent	Very consistent	Very consistent	Very consistent	Very consistent	Very consistent	Very consistent	Very consistent	Very consistent	Very consistent	Very consistent	Very consistent	Very consistent	Very consistent	Very consistent	Very consistent	Very consistent	Very consistent	Very consistent	Very consistent	Very consistent	Very consistent	Very consistent	Very consistent	Very consistent	Very consistent	Very consistent	Very consistent	Very consistent	Very consistent	Very consistent	Very consistent	Very consistent	Very consistent	Very consistent	Very consistent	Very consistent	Very consistent
246	female	grade one	city	Very consistent	Very consistent	Very consistent	Very consistent	Very consistent	Very consistent	Very consistent	Very consistent	Very consistent	Very consistent	Very consistent	Very consistent	Very consistent	Very consistent	Very consistent	Very consistent	Very consistent	Very consistent	Very consistent	Very consistent	Very consistent	Very consistent	Very consistent	Very consistent	Very consistent	Very consistent	Very consistent	Very consistent	Very consistent	Very consistent	Very consistent	Very consistent	Very consistent	Very consistent	Very consistent	Very consistent	Very consistent	Very consistent	Very consistent	Very consistent	Very consistent	Very consistent	Very consistent	Very consistent	Very consistent	Very consistent
247	female	grade one	city	Very consistent	Very consistent	Very consistent	Very consistent	Very consistent	Very consistent	Very consistent	Very consistent	Very consistent	Very consistent	Very consistent	Very consistent	Very consistent	Very consistent	Very consistent	Very consistent	Very consistent	Very consistent	Very consistent	Very consistent	Very consistent	Very consistent	Very consistent	Very consistent	Very consistent	Very consistent	Very consistent	Very consistent	Very consistent	Very consistent	Very consistent	Very consistent	Very consistent	Very consistent	Very consistent	Very inconsistent	Very consistent	Very consistent	Very consistent	Very consistent	Very consistent	Very consistent	Very consistent	Very consistent	Very consistent	Very consistent
248	male	grade one	city	Very consistent	Very consistent	Very consistent	Very consistent	Very consistent	Very consistent	Very consistent	Very consistent	Very consistent	Very consistent	Very consistent	Very consistent	Very consistent	Very consistent	Very consistent	Very consistent	Very consistent	Very consistent	Very consistent	Very consistent	Very consistent	Very consistent	Very consistent	Very consistent	Very consistent	Very consistent	Very consistent	Very consistent	Very consistent	Very consistent	Very consistent	Very consistent	Very consistent	Very consistent	Very consistent	Very consistent	Very consistent	Very consistent	Very consistent	Very consistent	Very consistent	Very consistent	Very consistent	Very consistent	Very consistent	Very consistent
249	female	grade one	city	Very consistent	Very consistent	Very consistent	Very consistent	Very consistent	Very consistent	Very consistent	Very consistent	Very consistent	Very consistent	Very consistent	Very consistent	Very consistent	Very consistent	Very consistent	Very consistent	Very consistent	Very consistent	Very consistent	Very consistent	Very consistent	Very consistent	Very consistent	Very consistent	Very consistent	Very consistent	Very consistent	Very consistent	Very consistent	Very consistent	Very consistent	Very consistent	Very consistent	Very consistent	Very consistent	Very consistent	Very consistent	Very consistent	Very consistent	Very consistent	Very consistent	Very consistent	Very consistent	Very consistent	Very consistent	Very consistent
250	female	grade one	city	Very consistent	Very consistent	Very consistent	A little in line	Very consistent	Very consistent	Very consistent	Very consistent	Very consistent	Very consistent	Very consistent	Very consistent	Very consistent	Very consistent	Very consistent	Very consistent	Very consistent	Very consistent	Very consistent	Very consistent	Very consistent	Very consistent	Very consistent	Very consistent	Very consistent	Very consistent	Very consistent	Very consistent	Very consistent	Very consistent	Very consistent	Very consistent	Very consistent	Very consistent	Very consistent	Very consistent	Very consistent	Very consistent	Very consistent	Very consistent	Very consistent	Very consistent	Very consistent	Very consistent	Very consistent	Very consistent
251	male	grade one	city	Very consistent	Very consistent	Very consistent	Very consistent	Very consistent	Very consistent	Very consistent	Very consistent	Very consistent	Very consistent	Very consistent	Very consistent	Very consistent	Very consistent	Very consistent	Very consistent	Very consistent	Very consistent	Very consistent	Very consistent	Very consistent	Very consistent	Very consistent	Very consistent	Very consistent	Very consistent	Very consistent	Very consistent	Very consistent	Very consistent	Very consistent	Very consistent	Very consistent	Very consistent	Very consistent	Very consistent	Very consistent	Very consistent	Very consistent	Very consistent	Very consistent	Very consistent	Very consistent	Very consistent	Very consistent	Very consistent
252	male	grade one	city	Very consistent	Very consistent	Very consistent	Very consistent	Very consistent	Very consistent	Very consistent	Very consistent	Very consistent	Very consistent	Very consistent	Very consistent	Very consistent	Very consistent	Very consistent	Very consistent	Very consistent	Very consistent	Very consistent	Very consistent	Very consistent	Very consistent	Very consistent	Very consistent	Very consistent	Very consistent	Very consistent	Very consistent	Very consistent	Very consistent	Very consistent	Very consistent	Very consistent	Very consistent	Very consistent	Very consistent	Very consistent	Very consistent	Very consistent	Very inconsistent	Very consistent	Very consistent	Very consistent	Very consistent	Very consistent	Very consistent
253	female	grade one	city	Very consistent	Very consistent	Very consistent	Very consistent	Very consistent	Very consistent	Very consistent	Very consistent	Very consistent	Very consistent	Very consistent	Very consistent	Very consistent	Very consistent	Very consistent	Very consistent	Very consistent	Very consistent	Very consistent	Very consistent	Very consistent	Very consistent	Very consistent	Very consistent	Very consistent	Very consistent	Very consistent	Very consistent	Very consistent	Very consistent	Very consistent	Very consistent	Very consistent	Very consistent	Very consistent	Very consistent	Very consistent	Very consistent	Very inconsistent	Very consistent	Very consistent	More consistent	More consistent	Very consistent	More consistent	Very consistent
254	female	grade one	city	Very consistent	Very consistent	Very consistent	Very consistent	Very consistent	Very consistent	Very consistent	Very consistent	Very consistent	Very consistent	Very consistent	Very consistent	Very consistent	Very consistent	Very consistent	Very consistent	Very consistent	Very consistent	Very consistent	Very consistent	Very consistent	Very consistent	Very consistent	Very consistent	Very consistent	Very consistent	Very consistent	Very consistent	Very consistent	Very consistent	Very consistent	Very consistent	Very consistent	Very consistent	Very consistent	Very consistent	Very consistent	commonly	commonly	commonly	Very consistent	Very consistent	Less consistent	commonly	More consistent	commonly
255	female	grade one	city	Very consistent	Very consistent	Very consistent	Very consistent	Very consistent	Very consistent	Very consistent	Very consistent	Very consistent	Very consistent	Very consistent	Very consistent	Very consistent	Very consistent	Very consistent	Very consistent	Very consistent	Very consistent	Very consistent	Very consistent	Very consistent	Very consistent	Very consistent	Very consistent	Very consistent	Very consistent	Very consistent	Very consistent	Very consistent	Very consistent	Very consistent	Very consistent	Very consistent	Very consistent	Very consistent	Very consistent	Very consistent	Very consistent	Very consistent	Very consistent	Very consistent	Very consistent	Very consistent	Very consistent	Very consistent	Very consistent
256	female	grade one	city	Very consistent	Very consistent	Very consistent	Very consistent	Very consistent	Very consistent	Very consistent	Very consistent	Very consistent	Very consistent	Very consistent	Very consistent	Very consistent	Very consistent	Very consistent	Very consistent	Very consistent	Very consistent	Very consistent	Very consistent	Very consistent	Very consistent	Very consistent	Very consistent	Very consistent	Very consistent	Very consistent	Very consistent	Very consistent	Very consistent	Very consistent	Very consistent	Very consistent	Very consistent	Very consistent	Very consistent	Very consistent	Very consistent	Very consistent	Very consistent	Very consistent	Very consistent	Very consistent	Very consistent	Very consistent	Very consistent
257	male	grade one	city	Very consistent	Very consistent	Very consistent	Very consistent	Very consistent	Very consistent	Very consistent	Very consistent	Very consistent	Very consistent	Very consistent	Very consistent	Very consistent	Very consistent	Very consistent	Very consistent	Very consistent	Very consistent	Very consistent	Very consistent	Very consistent	Very consistent	Very consistent	Very consistent	Very consistent	Very consistent	Very consistent	Very consistent	Very consistent	Very consistent	Very consistent	Very consistent	Very consistent	Very consistent	Very consistent	Very consistent	Very consistent	Very consistent	Very consistent	Very consistent	Very consistent	Very consistent	Very consistent	Very consistent	Very consistent	Very consistent
258	female	grade one	city	Very consistent	Very consistent	Very consistent	Very consistent	Very consistent	Very consistent	Very consistent	Very consistent	Very consistent	Very consistent	Very consistent	Very consistent	Very consistent	Very consistent	Very consistent	Very consistent	Very consistent	Very consistent	Very consistent	Very consistent	Very consistent	Very consistent	Very consistent	Very consistent	Very consistent	Very consistent	Very consistent	Very consistent	Very consistent	Very consistent	Very consistent	Very consistent	Very consistent	Very consistent	Very consistent	Very consistent	Very consistent	Very consistent	Very consistent	Very consistent	Very consistent	Very consistent	Very consistent	Very consistent	Very consistent	Very consistent
259	female	grade one	city	A little in line	A little in line	A little in line	A little in line	A little in line	A little in line	A little in line	A little in line	A little in line	A little in line	A little in line	A little in line	Very consistent	Very consistent	Very consistent	Very consistent	Very consistent	Very consistent	Very consistent	Very consistent	Very consistent	Very consistent	Very consistent	Very consistent	Very consistent	Very consistent	Very consistent	Very consistent	Very consistent	Very consistent	Very consistent	Very consistent	Very consistent	Very consistent	Very consistent	Very consistent	Very consistent	Very consistent	Very consistent	Very consistent	Very consistent	Very consistent	Very consistent	Very consistent	Very consistent	Very consistent
260	female	grade one	city	Very consistent	Very consistent	Very consistent	Very consistent	Very consistent	Very consistent	Very consistent	Very consistent	Very consistent	Very consistent	Very consistent	Very consistent	Very consistent	Very consistent	Very consistent	Very consistent	Very consistent	Very consistent	Very consistent	Very consistent	Less consistent	More consistent	Very consistent	Very consistent	Very consistent	Very consistent	Very consistent	Very consistent	uncertain	uncertain	Very consistent	More consistent	Very consistent	Very consistent	Very consistent	Very consistent	Very consistent	commonly	commonly	commonly	Very consistent	More consistent	More consistent	Very consistent	Very consistent	Very consistent
261	female	grade one	city	accord with	accord with	accord with	accord with	accord with	accord with	accord with	A little in line	accord with	accord with	accord with	accord with	accord with	accord with	accord with	accord with	accord with	uncertain	uncertain	uncertain	Less consistent	Less consistent	Less consistent	uncertain	Less consistent	Less consistent	Less consistent	Less consistent	Less consistent	Less consistent	Less consistent	Less consistent	Less consistent	Very inconsistent	More consistent	commonly	Very consistent	commonly	commonly	More consistent	Very consistent	More consistent	commonly	Very consistent	commonly	Less consistent
262	female	grade one	city	Very consistent	Very consistent	Very consistent	accord with	Very consistent	Very consistent	Very consistent	Very consistent	Very consistent	Very consistent	Very consistent	Very consistent	Very consistent	Very consistent	Very consistent	Very consistent	Very consistent	Very consistent	Very consistent	Very consistent	Very consistent	Very consistent	Very consistent	Very consistent	Very consistent	Very consistent	Very consistent	Very consistent	Very consistent	Very consistent	Very consistent	Very consistent	Very consistent	Very consistent	Very consistent	Very consistent	Very consistent	More consistent	commonly	commonly	Very consistent	commonly	Very consistent	Very consistent	More consistent	Very consistent
263	male	grade one	city	Very consistent	Very consistent	Very consistent	Very consistent	Very consistent	Very consistent	Very consistent	Very consistent	Very consistent	Very consistent	Very consistent	Very consistent	Very consistent	Very consistent	Very consistent	Very consistent	Very consistent	Very consistent	Very consistent	Very consistent	Very consistent	Very consistent	Very consistent	Very consistent	Very consistent	Very consistent	Very consistent	Very consistent	Very consistent	Very consistent	Very consistent	Very consistent	Very consistent	Very consistent	Very consistent	Very consistent	Very consistent	Very consistent	commonly	Very consistent	Very consistent	Very consistent	Very consistent	Very consistent	Very consistent	Very consistent
264	female	grade one	city	Very consistent	Very consistent	Very consistent	Very consistent	Very consistent	Very consistent	Very consistent	Very consistent	Very consistent	Very consistent	Very consistent	Very consistent	Very consistent	Very consistent	Very consistent	Very consistent	Very consistent	Very consistent	Very consistent	Very consistent	Very consistent	Very consistent	Very consistent	Very consistent	Very consistent	Very consistent	Very consistent	Very consistent	Very consistent	Very consistent	Very consistent	Very consistent	Very consistent	Very consistent	Very consistent	Very consistent	Very consistent	Very consistent	Very consistent	Very consistent	Very consistent	Very consistent	Very consistent	Very consistent	Very consistent	Very consistent
265	female	grade one	city	Very consistent	Very consistent	Very consistent	Very consistent	Very consistent	Very consistent	Very consistent	Very consistent	Very consistent	Very consistent	Very consistent	Very consistent	Very consistent	Very consistent	Very consistent	Very consistent	Very consistent	Very consistent	Very consistent	Very consistent	Very consistent	Very consistent	Very consistent	Very consistent	Very consistent	Very consistent	Very consistent	Very consistent	Very consistent	Very consistent	Very consistent	More consistent	Very consistent	Very consistent	Very consistent	Very consistent	Very consistent	Very consistent	Very consistent	Very consistent	Very consistent	Very consistent	Very consistent	Very consistent	Very consistent	Very consistent
266	female	grade one	city	Very consistent	Very consistent	Very consistent	Very consistent	Very consistent	Very consistent	Very consistent	Very consistent	Very consistent	Very consistent	Very consistent	Very consistent	Very consistent	Very consistent	Very consistent	Very consistent	Very consistent	Very consistent	Very consistent	Very consistent	Very consistent	Very consistent	Very consistent	Very consistent	Very consistent	Very consistent	Very consistent	Very consistent	Very consistent	Very consistent	Very consistent	Very consistent	Very consistent	Very consistent	Very consistent	Very consistent	Very consistent	Very consistent	commonly	commonly	More consistent	More consistent	More consistent	More consistent	commonly	commonly
267	female	grade one	city	Very consistent	Very consistent	Very consistent	Very consistent	Very consistent	Very consistent	Very consistent	accord with	Very consistent	Very consistent	Very consistent	Very consistent	Very consistent	Very consistent	Very consistent	Very consistent	Very consistent	Very consistent	Very consistent	Very consistent	More consistent	More consistent	Very consistent	More consistent	Very consistent	Very consistent	Very consistent	Very consistent	More consistent	Very consistent	More consistent	More consistent	Very consistent	Very consistent	Very inconsistent	Very consistent	Very consistent	More consistent	Less consistent	Less consistent	Very consistent	Very consistent	Very consistent	Very consistent	Very consistent	Very consistent
268	female	grade one	city	Very consistent	Very consistent	Very consistent	Very consistent	Very consistent	Very consistent	Very consistent	Very consistent	Very consistent	Very consistent	Very consistent	Very consistent	A little in line	Very consistent	Very consistent	Very consistent	Very consistent	Very consistent	Very consistent	Very consistent	More consistent	More consistent	More consistent	More consistent	Very consistent	Very consistent	Very consistent	Very consistent	Very consistent	Very consistent	Very consistent	Very consistent	Very consistent	Very consistent	Very consistent	Very consistent	Very consistent	Very consistent	Very consistent	Very consistent	Very consistent	Very consistent	Very consistent	Very consistent	Very consistent	Very consistent
269	male	grade three	city	accord with	A little in line	accord with	accord with	A little in line	Very consistent	accord with	accord with	accord with	accord with	accord with	accord with	accord with	accord with	accord with	accord with	accord with	Very consistent	Very consistent	Very consistent	uncertain	Very consistent	Very consistent	Very consistent	Very consistent	Very consistent	Very consistent	Very consistent	Very consistent	Very consistent	Very consistent	Very consistent	Very consistent	Very consistent	commonly	Very consistent	More consistent	More consistent	Less consistent	Very consistent	Very consistent	Very consistent	Very consistent	Very consistent	Very consistent	Very consistent
270	female	grade one	city	Very consistent	Very consistent	Very consistent	Very consistent	Very consistent	Very consistent	uncertain	Very consistent	Very consistent	uncertain	Very consistent	A little in line	A little in line	Very consistent	A little in line	Very inconsistent	Very consistent	More consistent	Very consistent	uncertain	Less consistent	uncertain	More consistent	Very consistent	More consistent	More consistent	Less consistent	More consistent	Very inconsistent	Very consistent	Less consistent	Very inconsistent	Less consistent	More consistent	Very consistent	More consistent	Very consistent	More consistent	More consistent	More consistent	Very consistent	Less consistent	More consistent	Very consistent	Very consistent	Very consistent
271	female	grade one	city	Very consistent	Very consistent	Very consistent	Very consistent	Very consistent	accord with	A little in line	Very consistent	Very consistent	Very consistent	Very consistent	Very consistent	Very consistent	Very consistent	Very consistent	accord with	Very consistent	Very consistent	Very consistent	Very consistent	More consistent	Very consistent	Very consistent	Very consistent	Very consistent	Very consistent	Very consistent	Very consistent	Very consistent	Very consistent	More consistent	Very consistent	Very consistent	Very consistent	More consistent	More consistent	Very consistent	Very consistent	commonly	More consistent	Very consistent	More consistent	Very consistent	Very consistent	More consistent	More consistent
272	male	grade one	city	Very consistent	Very consistent	Very consistent	Very consistent	Very consistent	Very consistent	Very consistent	Very consistent	Very consistent	Very consistent	Very consistent	Very consistent	Very consistent	Very consistent	Very consistent	Very consistent	Very consistent	Very consistent	Very consistent	Very consistent	Very consistent	Very consistent	Very consistent	Very consistent	Very consistent	Very consistent	Very consistent	Very consistent	Very consistent	Very consistent	Very consistent	Very consistent	Very consistent	Very consistent	Very consistent	Very consistent	Very consistent	Very consistent	Very inconsistent	Very consistent	Very consistent	Very consistent	Very consistent	Very consistent	Very consistent	Very consistent
273	male	grade one	city	Very consistent	Very consistent	Very consistent	Very consistent	Very consistent	Very consistent	Very consistent	Very consistent	Very consistent	Very consistent	Very consistent	Very consistent	Very consistent	Very consistent	Very consistent	Very consistent	Very consistent	Very consistent	Very consistent	Very consistent	Very consistent	Very consistent	Very consistent	Very consistent	Very consistent	Very consistent	Very consistent	Very consistent	Very consistent	Very consistent	Very consistent	Very consistent	Very consistent	Very consistent	Very consistent	Very consistent	Very consistent	Very consistent	Very consistent	Very consistent	Very consistent	Very consistent	Very consistent	Very consistent	Very consistent	Very consistent
274	female	grade one	city	Very consistent	Very consistent	Very consistent	accord with	Very consistent	accord with	accord with	accord with	Very consistent	accord with	accord with	accord with	A little in line	Very consistent	Very consistent	Very consistent	Very consistent	More consistent	Very consistent	Very consistent	uncertain	More consistent	Very consistent	Very consistent	Very consistent	Very consistent	Very consistent	Very consistent	More consistent	Very consistent	More consistent	More consistent	Very consistent	Very consistent	Very consistent	Very consistent	Very consistent	Very consistent	Less consistent	More consistent	Very consistent	Very consistent	Very consistent	Very consistent	More consistent	Very consistent
275	female	grade one	city	Very consistent	Very consistent	Very consistent	accord with	accord with	Very consistent	Very consistent	Very consistent	Very consistent	Very consistent	Very consistent	Very consistent	Very consistent	Very consistent	Very consistent	Very consistent	Very consistent	Very consistent	Very consistent	Very consistent	Very consistent	Very consistent	Very consistent	Very consistent	Very consistent	Very consistent	Very consistent	Very consistent	Very consistent	Very consistent	Very consistent	Very consistent	Very consistent	Very consistent	Very consistent	Very consistent	Very consistent	Very consistent	Very consistent	Very consistent	Very consistent	Very consistent	Very consistent	Very consistent	Very consistent	Very consistent
276	male	grade one	city	Very consistent	Very consistent	Very consistent	Very consistent	Very consistent	Very consistent	Very consistent	Very consistent	Very consistent	Very consistent	Very consistent	Very consistent	Very consistent	Very consistent	Very consistent	Very consistent	Very consistent	Very consistent	Very consistent	Very consistent	Very consistent	Very consistent	Very consistent	Very consistent	Very consistent	Very consistent	Very consistent	Very consistent	Very consistent	Very consistent	Very consistent	Very consistent	Very consistent	Very consistent	Very consistent	Very consistent	Very consistent	Very consistent	Very consistent	Very consistent	Very consistent	Very consistent	Very consistent	Very consistent	Very consistent	Very consistent
277	female	grade one	city	Very consistent	Very consistent	Very consistent	accord with	Very consistent	Very consistent	Very consistent	Very consistent	Very consistent	Very consistent	Very consistent	Very consistent	Very consistent	Very consistent	Very consistent	Very consistent	Very consistent	Very consistent	Very consistent	Very consistent	Very consistent	Very consistent	Very consistent	Very consistent	Very consistent	Very consistent	Very consistent	Very consistent	Very consistent	Very consistent	Very consistent	Very consistent	Very consistent	Very consistent	Very consistent	Very consistent	More consistent	Very consistent	More consistent	commonly	More consistent	Very consistent	More consistent	Very consistent	Very consistent	commonly
278	male	grade one	city	Very consistent	Very consistent	Very consistent	Very consistent	Very consistent	Very consistent	Very consistent	Very consistent	Very consistent	Very consistent	Very consistent	Very consistent	Very consistent	Very consistent	Very consistent	Very consistent	Very consistent	Very consistent	Very consistent	Very consistent	Very consistent	Very consistent	Very consistent	Very consistent	Very consistent	Very consistent	Very consistent	Very consistent	Very consistent	Very consistent	Very consistent	Very consistent	Very consistent	Very consistent	Very consistent	Very consistent	Very consistent	Very consistent	Very consistent	Very consistent	Very consistent	Very consistent	Very consistent	Very consistent	Very consistent	Very consistent
279	male	grade one	city	Very consistent	Very consistent	Very consistent	Very consistent	Very consistent	Very consistent	Very consistent	Very consistent	Very consistent	Very consistent	Very consistent	Very consistent	Very consistent	Very consistent	Very consistent	Very consistent	Very consistent	More consistent	Very consistent	Very consistent	Very consistent	Very consistent	Very consistent	Very consistent	Very consistent	Very consistent	Very consistent	Very consistent	Very consistent	Very consistent	More consistent	Very consistent	Very consistent	More consistent	Very consistent	Very consistent	More consistent	More consistent	More consistent	More consistent	Very consistent	commonly	More consistent	More consistent	Very consistent	More consistent
280	male	grade one	countryside	A little in line	accord with	Very consistent	A little in line	accord with	A little in line	accord with	accord with	Very consistent	Very consistent	Very consistent	Very consistent	Very consistent	Very consistent	Very consistent	Very consistent	Very consistent	Very consistent	Very consistent	Very consistent	Very consistent	Very consistent	Very consistent	Very consistent	Very consistent	Very consistent	Very consistent	Very consistent	Very consistent	Very consistent	More consistent	Very consistent	Very consistent	Very consistent	Very consistent	Very consistent	Very consistent	Very consistent	Very consistent	Very consistent	Very consistent	Very consistent	Very consistent	Very consistent	Very consistent	Very consistent
281	male	grade one	city	Very consistent	Very consistent	Very consistent	Very consistent	Very consistent	Very consistent	Very consistent	Very consistent	Very consistent	Very consistent	Very consistent	Very consistent	Very consistent	Very consistent	Very consistent	Very consistent	Very consistent	Very consistent	Very consistent	Very consistent	Very consistent	Very consistent	Very consistent	Very consistent	Very consistent	Very consistent	Very consistent	Very consistent	Very consistent	Very consistent	Very consistent	Very consistent	Very consistent	Very consistent	Very consistent	Very consistent	Very consistent	Very consistent	Very inconsistent	Very consistent	Very consistent	Very consistent	Very consistent	Very consistent	Very consistent	Very consistent
282	male	grade one	city	Very consistent	accord with	Very consistent	Very consistent	Very consistent	Very consistent	Very consistent	Very consistent	Very consistent	Very consistent	Very consistent	Very consistent	Very consistent	Very consistent	Very consistent	Very consistent	Very consistent	Very consistent	Very consistent	Very consistent	Very consistent	Very consistent	Very consistent	Very consistent	Very consistent	Very consistent	Very consistent	Very consistent	Very consistent	Very consistent	Very consistent	Very consistent	Very consistent	Very consistent	Very consistent	Very consistent	Very consistent	Very consistent	Very consistent	Very consistent	Very consistent	Very consistent	Very consistent	Very consistent	Very consistent	Very consistent
283	male	grade one	city	accord with	Very consistent	A little in line	accord with	Very consistent	Very consistent	Very consistent	Very consistent	Very consistent	accord with	Very consistent	Very consistent	Very consistent	Very consistent	Very consistent	accord with	Very consistent	Very consistent	Very consistent	Very consistent	Very consistent	Very consistent	Very consistent	Very consistent	Very consistent	Very consistent	Very consistent	Very consistent	Very consistent	Very consistent	Very consistent	Very consistent	Very consistent	Very consistent	Very consistent	Very consistent	Very consistent	Very consistent	Very consistent	Very consistent	More consistent	Very consistent	Very consistent	Very consistent	Very consistent	Very consistent
284	female	grade one	city	uncertain	accord with	A little in line	uncertain	accord with	A little in line	A little in line	accord with	accord with	accord with	accord with	accord with	accord with	accord with	accord with	accord with	accord with	More consistent	More consistent	More consistent	More consistent	More consistent	More consistent	More consistent	More consistent	More consistent	More consistent	More consistent	More consistent	More consistent	More consistent	More consistent	More consistent	More consistent	More consistent	More consistent	More consistent	More consistent	More consistent	More consistent	More consistent	Less consistent	More consistent	More consistent	More consistent	More consistent
285	female	grade one	city	A little in line	A little in line	A little in line	A little in line	A little in line	A little in line	A little in line	Very consistent	A little in line	A little in line	A little in line	A little in line	A little in line	A little in line	A little in line	A little in line	A little in line	uncertain	Less consistent	Very inconsistent	Very inconsistent	Less consistent	Less consistent	Less consistent	Less consistent	Less consistent	Very inconsistent	Very inconsistent	Less consistent	Less consistent	Very inconsistent	Very inconsistent	Very inconsistent	Very inconsistent	Very inconsistent	Very inconsistent	Very inconsistent	Less consistent	Less consistent	More consistent	More consistent	More consistent	More consistent	More consistent	More consistent	commonly
286	female	grade one	city	Very consistent	Very consistent	Very consistent	Very consistent	Very consistent	Very consistent	accord with	Very consistent	Very consistent	Very consistent	Very consistent	Very consistent	Very consistent	Very consistent	Very consistent	Very consistent	Very consistent	Very consistent	Very consistent	Very consistent	More consistent	Very consistent	Very consistent	Very consistent	Very consistent	Very consistent	Very consistent	Very consistent	Very consistent	Very consistent	More consistent	Very consistent	Very consistent	Very consistent	Very consistent	Very consistent	Very consistent	Very consistent	Very inconsistent	Very consistent	Very consistent	Very consistent	Very consistent	Very consistent	Very consistent	More consistent
287	female	grade one	city	Very consistent	Very consistent	Very consistent	accord with	Very consistent	Very consistent	Very consistent	Very consistent	Very consistent	Very consistent	Very consistent	Very consistent	Very consistent	Very consistent	Very consistent	Very inconsistent	Very consistent	Very consistent	Very consistent	Very consistent	uncertain	Very consistent	More consistent	Very consistent	Very consistent	Very consistent	More consistent	Very consistent	uncertain	Very consistent	Very consistent	uncertain	Very consistent	Very consistent	Less consistent	Very consistent	More consistent	Less consistent	Very consistent	commonly	commonly	commonly	commonly	commonly	More consistent	commonly
288	male	grade one	city	A little in line	A little in line	A little in line	A little in line	A little in line	A little in line	A little in line	A little in line	A little in line	A little in line	A little in line	A little in line	A little in line	A little in line	A little in line	A little in line	A little in line	More consistent	More consistent	More consistent	More consistent	More consistent	More consistent	More consistent	More consistent	More consistent	More consistent	More consistent	More consistent	More consistent	More consistent	More consistent	More consistent	More consistent	More consistent	More consistent	More consistent	More consistent	More consistent	More consistent	More consistent	More consistent	More consistent	More consistent	More consistent	More consistent
289	male	grade one	city	accord with	Very consistent	Very consistent	Very consistent	Very consistent	Very consistent	Very consistent	Very consistent	Very consistent	Very consistent	Very consistent	Very consistent	Very consistent	Very consistent	Very consistent	Very consistent	Very consistent	uncertain	Very consistent	Very consistent	Very consistent	Very consistent	Very consistent	Very consistent	Very consistent	Very consistent	Very consistent	Very consistent	Very consistent	Very consistent	Very consistent	Very consistent	Very consistent	Very consistent	Very consistent	Very consistent	Very consistent	Very consistent	Very consistent	Very consistent	Very consistent	Very consistent	Very consistent	Very consistent	Very consistent	Very consistent
290	male	grade one	city	uncertain	uncertain	uncertain	uncertain	uncertain	uncertain	uncertain	uncertain	uncertain	uncertain	uncertain	uncertain	uncertain	uncertain	uncertain	uncertain	uncertain	uncertain	uncertain	uncertain	uncertain	uncertain	uncertain	uncertain	uncertain	uncertain	uncertain	uncertain	uncertain	uncertain	uncertain	uncertain	uncertain	uncertain	commonly	commonly	commonly	commonly	commonly	commonly	commonly	commonly	commonly	commonly	commonly	commonly
291	male	grade one	city	Very consistent	Very consistent	Very consistent	Very consistent	Very consistent	Very consistent	Very consistent	Very consistent	Very consistent	Very consistent	Very consistent	Very consistent	Very consistent	Very consistent	Very consistent	Very consistent	Very consistent	Very consistent	Very consistent	Very consistent	Very consistent	Very consistent	Very consistent	Very consistent	Very consistent	Very consistent	Very consistent	Very consistent	Very consistent	Very consistent	Very consistent	Very consistent	Very consistent	Very consistent	Very consistent	Very consistent	Very consistent	Very consistent	commonly	Very consistent	Very consistent	More consistent	Very consistent	Very consistent	Very consistent	Very consistent
292	male	grade one	city	Very consistent	Very consistent	Very consistent	Very consistent	Very consistent	Very consistent	Very consistent	Very consistent	Very consistent	Very consistent	Very consistent	Very consistent	Very consistent	Very consistent	Very consistent	Very consistent	Very consistent	Very consistent	Very consistent	Very consistent	Very consistent	Very consistent	Very consistent	Very consistent	Very consistent	Very consistent	Very consistent	Very consistent	Very consistent	Very consistent	Very consistent	Very consistent	Very consistent	Very consistent	Very consistent	Very consistent	Very consistent	Very consistent	Very consistent	Very consistent	Very consistent	Very consistent	Very consistent	Very consistent	Very consistent	Very consistent
293	male	grade one	city	accord with	Very consistent	A little in line	Very consistent	accord with	accord with	accord with	A little in line	Very consistent	accord with	accord with	accord with	accord with	accord with	accord with	accord with	accord with	More consistent	Very consistent	More consistent	uncertain	More consistent	More consistent	More consistent	uncertain	More consistent	uncertain	More consistent	uncertain	More consistent	uncertain	uncertain	uncertain	uncertain	Very consistent	More consistent	More consistent	commonly	commonly	commonly	commonly	More consistent	More consistent	More consistent	More consistent	Very inconsistent
294	male	grade one	city	Very consistent	Very consistent	Very consistent	Very consistent	Very consistent	Very consistent	Very consistent	Very consistent	Very consistent	Very consistent	Very consistent	Very consistent	Very consistent	Very consistent	Very consistent	Very consistent	Very consistent	Very consistent	Very consistent	Very consistent	Very consistent	Very consistent	Very consistent	Very consistent	Very consistent	Very consistent	Very consistent	Very consistent	Very consistent	Very consistent	Very consistent	Very consistent	Very consistent	Very consistent	Very consistent	Very consistent	Very consistent	Very consistent	Very consistent	Very consistent	Very consistent	Very consistent	Very consistent	Very consistent	Very consistent	Very consistent
295	male	grade one	city	Very consistent	Very consistent	Very consistent	Very consistent	Very consistent	Very consistent	Very consistent	Very consistent	Very consistent	Very consistent	Very consistent	Very consistent	Very consistent	Very consistent	Very consistent	Very consistent	Very consistent	Very consistent	Very consistent	Very consistent	Very consistent	Very consistent	Very consistent	Very consistent	Very consistent	Very consistent	Very consistent	Very consistent	Very consistent	Very consistent	Very consistent	Very consistent	Very consistent	Very consistent	Very consistent	Very consistent	Very consistent	Very consistent	Less consistent	Very consistent	Very consistent	More consistent	Very consistent	Very consistent	More consistent	Very consistent
296	female	grade one	city	uncertain	accord with	A little in line	A little in line	A little in line	A little in line	A little in line	A little in line	A little in line	A little in line	A little in line	A little in line	A little in line	A little in line	A little in line	A little in line	A little in line	More consistent	More consistent	More consistent	More consistent	More consistent	More consistent	More consistent	More consistent	More consistent	More consistent	More consistent	More consistent	More consistent	More consistent	More consistent	More consistent	More consistent	More consistent	More consistent	More consistent	More consistent	More consistent	More consistent	More consistent	More consistent	More consistent	More consistent	More consistent	More consistent
297	male	grade one	city	A little in line	Very consistent	A little in line	Very consistent	A little in line	Very consistent	A little in line	A little in line	Very consistent	Very consistent	Very consistent	Very consistent	A little in line	A little in line	Very consistent	Very consistent	accord with	Very consistent	Very consistent	Very consistent	More consistent	Very consistent	Very consistent	More consistent	Very consistent	Very consistent	Very consistent	Very consistent	Very consistent	Very consistent	Very consistent	Very consistent	Very consistent	Very consistent	commonly	commonly	Very consistent	More consistent	More consistent	Very consistent	Very consistent	Very consistent	Very consistent	Very consistent	More consistent	More consistent
298	male	grade one	city	Very consistent	Very consistent	accord with	A little in line	Very consistent	Very consistent	Very consistent	accord with	accord with	accord with	Very consistent	Very consistent	Very consistent	Very consistent	Very consistent	Very consistent	Very consistent	Very consistent	Very consistent	Very consistent	Very consistent	More consistent	Very consistent	Very consistent	Very consistent	Very consistent	Very consistent	Very consistent	Very consistent	Very consistent	Very consistent	Very consistent	Very consistent	Very consistent	Very consistent	Very consistent	Very consistent	More consistent	commonly	More consistent	Very consistent	More consistent	More consistent	Very consistent	More consistent	Very consistent
299	male	grade one	city	Very consistent	accord with	accord with	uncertain	accord with	A little in line	accord with	accord with	A little in line	accord with	uncertain	accord with	A little in line	uncertain	uncertain	accord with	A little inconsistent	More consistent	More consistent	More consistent	More consistent	More consistent	uncertain	More consistent	Very consistent	More consistent	More consistent	uncertain	More consistent	uncertain	More consistent	More consistent	uncertain	More consistent	More consistent	More consistent	More consistent	commonly	More consistent	More consistent	More consistent	commonly	More consistent	commonly	More consistent	commonly
300	female	grade one	city	A little in line	Very consistent	A little in line	A little in line	accord with	A little in line	uncertain	A little inconsistent	A little in line	A little in line	A little in line	A little in line	uncertain	A little in line	A little in line	uncertain	uncertain	uncertain	Very consistent	uncertain	More consistent	More consistent	More consistent	More consistent	More consistent	More consistent	More consistent	More consistent	uncertain	Very consistent	More consistent	More consistent	More consistent	Very consistent	Very consistent	commonly	Very consistent	commonly	commonly	Very consistent	Very inconsistent	Less consistent	Very consistent	Very consistent	Less consistent	Less consistent
301	male	grade one	city	Very consistent	Very consistent	Very consistent	Very consistent	Very consistent	Very consistent	Very consistent	Very consistent	Very consistent	Very consistent	Very consistent	Very consistent	Very consistent	Very consistent	Very consistent	Very consistent	Very consistent	Very consistent	Very consistent	Very consistent	Very consistent	Very consistent	Very consistent	Very consistent	Very consistent	Very consistent	Very consistent	Very consistent	Very consistent	Very consistent	Very consistent	Very consistent	Very consistent	Very consistent	Very consistent	Very consistent	Very consistent	Very consistent	Very inconsistent	Very consistent	Very consistent	Very consistent	Very consistent	Very consistent	Very consistent	Very consistent
302	male	grade one	city	uncertain	Very consistent	A little in line	Very consistent	Very consistent	uncertain	Very consistent	A little inconsistent	不accord with	Very consistent	Very consistent	Very consistent	uncertain	Very consistent	Very consistent	Very consistent	不accord with	Very inconsistent	More consistent	Very consistent	Very inconsistent	uncertain	uncertain	Very consistent	Very inconsistent	More consistent	Very inconsistent	More consistent	Less consistent	Very consistent	uncertain	Very inconsistent	Less consistent	Very inconsistent	Very consistent	Very consistent	Very consistent	More consistent	commonly	Very consistent	Very consistent	commonly	Very consistent	Very consistent	Less consistent	Very consistent
303	male	grade one	city	Very consistent	Very consistent	Very consistent	Very consistent	Very consistent	Very consistent	Very consistent	Very consistent	Very consistent	Very consistent	Very consistent	Very consistent	Very consistent	Very consistent	Very consistent	Very consistent	Very consistent	Very consistent	Very consistent	Very consistent	Very consistent	Very consistent	Very consistent	Very consistent	Very consistent	Very consistent	Very consistent	Very consistent	Very consistent	Very consistent	Very consistent	Very consistent	Very consistent	Very consistent	Very consistent	Very consistent	Very consistent	Very consistent	Very consistent	Very consistent	Very consistent	Very consistent	Very consistent	Very consistent	Very consistent	Very consistent
304	female	grade one	city	A little in line	A little in line	Very consistent	Very consistent	Very consistent	Very consistent	Very consistent	Very consistent	Very consistent	Very consistent	Very consistent	Very consistent	Very consistent	Very consistent	Very consistent	Very consistent	Very consistent	Very consistent	Very consistent	Very consistent	uncertain	More consistent	More consistent	More consistent	More consistent	Very consistent	More consistent	More consistent	More consistent	Very consistent	Very consistent	More consistent	More consistent	More consistent	Very consistent	More consistent	Very consistent	Very consistent	Very consistent	More consistent	Very consistent	Very consistent	Very consistent	Very consistent	Very consistent	More consistent
305	female	grade one	city	Very consistent	Very consistent	Very consistent	Very consistent	Very consistent	Very consistent	Very consistent	Very consistent	Very consistent	Very consistent	Very consistent	Very consistent	Very consistent	Very consistent	Very consistent	Very consistent	Very consistent	More consistent	More consistent	uncertain	Less consistent	uncertain	More consistent	uncertain	Less consistent	uncertain	uncertain	More consistent	Less consistent	More consistent	uncertain	uncertain	uncertain	More consistent	More consistent	commonly	Very consistent	More consistent	commonly	More consistent	Very consistent	Very consistent	Very consistent	Very consistent	More consistent	commonly
306	female	grade one	city	Very consistent	Very consistent	Very consistent	Very consistent	Very consistent	Very consistent	Very consistent	Very consistent	Very consistent	Very consistent	Very consistent	Very consistent	Very consistent	Very consistent	Very consistent	Very consistent	Very consistent	More consistent	Very consistent	Very consistent	More consistent	More consistent	Very consistent	Very consistent	Very consistent	Very consistent	Very consistent	Very consistent	Very consistent	Very consistent	Very consistent	Very consistent	Very consistent	Very consistent	Very consistent	Very consistent	Very consistent	Very consistent	Very inconsistent	Very consistent	Very consistent	Very consistent	Very consistent	Very consistent	More consistent	Very consistent
307	male	grade one	city	Very consistent	Very consistent	Very consistent	Very consistent	Very consistent	Very consistent	Very consistent	Very consistent	Very consistent	Very consistent	Very consistent	Very consistent	Very consistent	Very consistent	Very consistent	Very consistent	Very consistent	Very consistent	Very consistent	Very consistent	Very consistent	Very consistent	Very consistent	Very consistent	Very consistent	Very consistent	Very consistent	Very consistent	More consistent	Very consistent	More consistent	More consistent	Very consistent	Very consistent	More consistent	More consistent	Very consistent	More consistent	commonly	commonly	Very consistent	Very consistent	Very consistent	Very consistent	More consistent	commonly
308	male	grade one	city	Very consistent	Very consistent	Very consistent	Very consistent	Very consistent	Very consistent	Very consistent	Very consistent	Very consistent	Very consistent	Very consistent	Very consistent	Very consistent	Very consistent	Very consistent	Very consistent	Very consistent	Very consistent	Very consistent	Very consistent	Very consistent	Very consistent	Very consistent	Very consistent	Very consistent	Very consistent	Very consistent	Very consistent	Very consistent	Very consistent	Very consistent	Very inconsistent	Very consistent	Very consistent	Very consistent	Very consistent	Very consistent	Very consistent	Very inconsistent	Very consistent	Very consistent	Very inconsistent	More consistent	Very consistent	Very consistent	Very consistent
309	female	grade one	city	Very consistent	Very consistent	Very consistent	Very consistent	Very consistent	Very consistent	Very consistent	Very consistent	Very consistent	Very consistent	Very consistent	Very consistent	Very consistent	Very consistent	Very consistent	Very consistent	Very consistent	uncertain	Very consistent	Very consistent	uncertain	More consistent	More consistent	uncertain	uncertain	uncertain	uncertain	More consistent	Less consistent	Very consistent	Very consistent	More consistent	Very consistent	Very consistent	Very consistent	Very consistent	Very consistent	Very consistent	Very inconsistent	Very consistent	commonly	Very consistent	commonly	Very consistent	commonly	Less consistent
310	female	grade one	city	accord with	Very consistent	A little in line	Very consistent	A little in line	A little in line	Very consistent	uncertain	Very consistent	A little in line	Very consistent	Very consistent	Very consistent	Very consistent	Very consistent	Very consistent	Very consistent	Very consistent	Very consistent	Very consistent	uncertain	More consistent	More consistent	Very consistent	Very consistent	Very consistent	More consistent	Very consistent	Very consistent	Very consistent	Very consistent	Very consistent	Very consistent	Very consistent	Very consistent	Very consistent	Very consistent	Very consistent	Less consistent	Very consistent	Very consistent	Very consistent	Very consistent	Very consistent	Very consistent	Very consistent
311	female	grade one	city	A little in line	A little in line	A little in line	A little in line	A little in line	A little in line	accord with	accord with	accord with	accord with	accord with	A little in line	A little in line	A little in line	accord with	Very consistent	Very consistent	Very consistent	Very consistent	Very consistent	More consistent	uncertain	More consistent	More consistent	More consistent	Very consistent	Very consistent	Very consistent	uncertain	More consistent	More consistent	More consistent	More consistent	More consistent	Very consistent	More consistent	More consistent	commonly	commonly	commonly	Very consistent	Very consistent	Very consistent	Very consistent	Less consistent	Less consistent
312	male	grade one	city	Very consistent	Very consistent	Very consistent	Very consistent	Very consistent	Very consistent	Very consistent	Very consistent	Very consistent	Very consistent	Very consistent	Very consistent	Very consistent	Very consistent	Very consistent	Very consistent	Very consistent	Very consistent	Very consistent	Very consistent	Very consistent	Very consistent	Very consistent	Very consistent	Very consistent	Very consistent	uncertain	Very consistent	Very consistent	Very consistent	Very consistent	uncertain	Very consistent	Very consistent	Very consistent	Very consistent	Very consistent	commonly	Very inconsistent	Very consistent	Very consistent	Very consistent	Very consistent	Very consistent	Very consistent	Very consistent
313	male	grade one	city	Very consistent	Very consistent	Very consistent	Very consistent	Very consistent	Very consistent	Very consistent	Very consistent	Very consistent	Very consistent	Very consistent	Very consistent	Very consistent	Very consistent	Very consistent	Very consistent	Very consistent	Very consistent	Very consistent	Very consistent	Less consistent	More consistent	uncertain	More consistent	Very consistent	Very consistent	uncertain	More consistent	uncertain	More consistent	uncertain	More consistent	uncertain	More consistent	More consistent	More consistent	More consistent	More consistent	More consistent	Very consistent	Very consistent	Very consistent	Very consistent	Very consistent	Very consistent	Very consistent
314	female	grade one	city	Very consistent	Very consistent	Very consistent	Very consistent	Very consistent	Very consistent	Very consistent	Very consistent	Very consistent	Very consistent	Very consistent	Very consistent	Very consistent	Very consistent	Very consistent	Very consistent	Very consistent	Very consistent	Very consistent	Very consistent	uncertain	More consistent	Very consistent	Very consistent	Very consistent	Very consistent	Very consistent	Very consistent	Very consistent	Very consistent	Very consistent	Very consistent	Very consistent	Very consistent	Very consistent	Very consistent	Very consistent	Very consistent	Very inconsistent	commonly	More consistent	Very consistent	Very consistent	Very consistent	commonly	Very consistent
315	female	grade one	city	Very consistent	Very consistent	Very consistent	Very consistent	Very consistent	Very consistent	Very consistent	Very consistent	Very consistent	Very consistent	Very consistent	Very consistent	Very consistent	Very consistent	Very consistent	Very consistent	Very consistent	Very consistent	Very consistent	Very consistent	More consistent	Very consistent	Very consistent	Very consistent	Very consistent	Very consistent	Very consistent	Very consistent	Very consistent	Very consistent	Very consistent	Very consistent	Very consistent	Very consistent	Very consistent	Very consistent	Very consistent	Very consistent	Very consistent	Very consistent	Very consistent	Very consistent	Very consistent	Very consistent	Very consistent	Very consistent
316	male	grade one	countryside	Very consistent	Very consistent	Very consistent	Very consistent	Very consistent	Very consistent	Very consistent	Very consistent	Very consistent	Very consistent	Very consistent	Very consistent	Very consistent	Very consistent	Very consistent	Very consistent	Very consistent	Very consistent	Very consistent	Very consistent	Very consistent	Very consistent	Very consistent	Very consistent	Very consistent	Very consistent	Very consistent	Very consistent	Very consistent	Very consistent	Very consistent	Very inconsistent	Very consistent	Very consistent	Very consistent	Very consistent	Very consistent	Very consistent	Very inconsistent	Very inconsistent	Very consistent	Very inconsistent	Very consistent	Very consistent	Very consistent	Very consistent
317	female	grade one	city	Very consistent	Very consistent	Very consistent	Very consistent	Very consistent	Very consistent	Very consistent	Very consistent	Very consistent	Very consistent	Very consistent	Very consistent	Very consistent	Very consistent	Very consistent	Very consistent	Very consistent	uncertain	More consistent	uncertain	uncertain	uncertain	uncertain	More consistent	More consistent	More consistent	uncertain	uncertain	uncertain	Very consistent	Very consistent	uncertain	uncertain	More consistent	More consistent	commonly	More consistent	More consistent	commonly	More consistent	More consistent	More consistent	More consistent	More consistent	commonly	commonly
318	female	grade one	city	Very consistent	Very consistent	accord with	accord with	Very consistent	Very consistent	accord with	accord with	Very consistent	Very consistent	A little in line	Very consistent	Very consistent	accord with	Very consistent	accord with	accord with	More consistent	Very consistent	Very consistent	More consistent	Very consistent	uncertain	Very consistent	uncertain	More consistent	Less consistent	Less consistent	Very inconsistent	Very inconsistent	Less consistent	Very inconsistent	Less consistent	uncertain	Very consistent	Very inconsistent	More consistent	Very consistent	Very inconsistent	Very consistent	Very consistent	More consistent	Very consistent	Very consistent	Very inconsistent	Less consistent
319	male	grade one	city	Very consistent	accord with	accord with	accord with	accord with	accord with	accord with	A little in line	accord with	accord with	accord with	accord with	accord with	accord with	accord with	accord with	accord with	Very consistent	Very consistent	Very consistent	More consistent	uncertain	uncertain	More consistent	More consistent	Very consistent	More consistent	More consistent	uncertain	Very consistent	Very consistent	More consistent	More consistent	More consistent	commonly	commonly	More consistent	More consistent	commonly	commonly	commonly	More consistent	More consistent	More consistent	Very consistent	Very consistent
320	male	grade one	city	Very consistent	Very consistent	Very consistent	Very consistent	Very consistent	Very consistent	Very consistent	Very consistent	Very consistent	accord with	Very consistent	Very consistent	Very consistent	Very consistent	Very consistent	Very consistent	Very consistent	uncertain	uncertain	More consistent	More consistent	More consistent	uncertain	More consistent	uncertain	uncertain	uncertain	uncertain	uncertain	uncertain	More consistent	uncertain	More consistent	More consistent	More consistent	More consistent	More consistent	More consistent	commonly	commonly	commonly	commonly	commonly	commonly	commonly	More consistent
321	female	grade one	city	A little inconsistent	uncertain	A little inconsistent	uncertain	A little inconsistent	A little in line	uncertain	uncertain	A little inconsistent	uncertain	A little inconsistent	uncertain	uncertain	A little inconsistent	A little inconsistent	uncertain	uncertain	More consistent	More consistent	uncertain	uncertain	uncertain	uncertain	More consistent	uncertain	More consistent	uncertain	More consistent	More consistent	uncertain	Less consistent	More consistent	uncertain	uncertain	commonly	Less consistent	Very consistent	More consistent	commonly	More consistent	commonly	Very consistent	More consistent	Very consistent	commonly	commonly
322	female	grade one	city	Very consistent	Very consistent	Very consistent	Very consistent	Very consistent	Very consistent	accord with	Very consistent	Very consistent	Very consistent	accord with	Very consistent	Very consistent	Very consistent	Very consistent	Very consistent	Very consistent	Very inconsistent	More consistent	uncertain	Very consistent	Very consistent	Very consistent	Very consistent	Very consistent	Very consistent	Very consistent	Very consistent	More consistent	Very consistent	Very consistent	More consistent	uncertain	Very consistent	Very consistent	Very inconsistent	commonly	More consistent	commonly	Very consistent	commonly	Very consistent	commonly	Less consistent	Very inconsistent	commonly
323	female	grade one	countryside	uncertain	Very consistent	uncertain	Very consistent	Very consistent	A little in line	A little in line	accord with	A little in line	A little in line	Very consistent	Very consistent	Very consistent	Very consistent	Very consistent	Very consistent	accord with	Very consistent	More consistent	Very consistent	Very consistent	Very consistent	Very consistent	More consistent	uncertain	More consistent	Very consistent	More consistent	Less consistent	Very consistent	Very consistent	Very consistent	uncertain	Very consistent	Very consistent	More consistent	Very consistent	Very consistent	commonly	More consistent	Very consistent	Very consistent	Very consistent	Very consistent	Less consistent	Very inconsistent
324	male	grade one	city	Very consistent	Very consistent	Very consistent	Very consistent	Very consistent	Very consistent	Very consistent	Very consistent	Very consistent	Very consistent	Very consistent	Very consistent	Very consistent	Very consistent	Very consistent	Very consistent	Very consistent	Very consistent	Very consistent	Very consistent	Very consistent	Very consistent	Very consistent	Very consistent	Very consistent	Very consistent	Very consistent	Very consistent	Very consistent	Very consistent	Very consistent	Very inconsistent	Very inconsistent	Very consistent	Very consistent	Very consistent	Very consistent	Very consistent	Very inconsistent	Very consistent	Very consistent	Very inconsistent	Very consistent	Very consistent	Very consistent	Very consistent
325	male	grade one	city	accord with	accord with	accord with	accord with	accord with	accord with	accord with	accord with	accord with	accord with	accord with	accord with	accord with	accord with	accord with	accord with	accord with	uncertain	Very consistent	uncertain	More consistent	Very consistent	Very consistent	Very consistent	More consistent	More consistent	More consistent	More consistent	More consistent	Very consistent	uncertain	uncertain	More consistent	Very consistent	commonly	commonly	Very consistent	Very consistent	More consistent	More consistent	Very consistent	More consistent	Very consistent	More consistent	More consistent	commonly
326	female	grade one	city	Very consistent	Very consistent	Very consistent	Very consistent	Very consistent	Very consistent	accord with	Very consistent	Very consistent	Very consistent	Very consistent	Very consistent	Very consistent	Very consistent	Very consistent	Very consistent	Very consistent	More consistent	Very consistent	More consistent	uncertain	More consistent	More consistent	Very consistent	More consistent	Very consistent	Very consistent	Very consistent	More consistent	Very consistent	Very consistent	More consistent	Very consistent	Very consistent	Very consistent	Less consistent	Very consistent	More consistent	Less consistent	Very consistent	More consistent	Very consistent	commonly	Very consistent	Less consistent	Less consistent
327	female	grade one	countryside	A little in line	Very consistent	A little in line	A little in line	accord with	accord with	accord with	accord with	accord with	accord with	accord with	accord with	accord with	accord with	accord with	accord with	accord with	More consistent	More consistent	More consistent	More consistent	Very consistent	Very consistent	Very consistent	Very consistent	Very consistent	Very consistent	Very consistent	Very consistent	Very consistent	Very consistent	Very consistent	Very consistent	Very consistent	More consistent	More consistent	Very consistent	More consistent	Less consistent	More consistent	Very consistent	Very inconsistent	Very consistent	Very consistent	More consistent	Very consistent
328	female	grade one	city	uncertain	Very consistent	A little in line	A little in line	A little in line	accord with	accord with	Very consistent	Very consistent	Very consistent	accord with	A little in line	A little in line	accord with	accord with	accord with	accord with	More consistent	Very consistent	Very consistent	More consistent	More consistent	More consistent	Very consistent	More consistent	More consistent	More consistent	More consistent	More consistent	Very consistent	Very consistent	More consistent	Very consistent	Very consistent	More consistent	More consistent	More consistent	More consistent	commonly	More consistent	Very consistent	Very consistent	Very consistent	Very consistent	commonly	More consistent
329	female	grade one	city	Very consistent	Very consistent	Very consistent	Very consistent	uncertain	accord with	uncertain	uncertain	accord with	accord with	Very consistent	Very consistent	uncertain	accord with	accord with	accord with	accord with	Very consistent	Very consistent	Very consistent	Very consistent	Very consistent	Very consistent	Very consistent	Very consistent	Very consistent	Very consistent	Very consistent	Very consistent	Very consistent	Very consistent	Very consistent	Very consistent	Very consistent	Very consistent	Very consistent	Very consistent	commonly	commonly	Very consistent	Very consistent	commonly	Very consistent	Very consistent	commonly	commonly
330	female	grade one	city	Very consistent	Very consistent	Very consistent	Very consistent	Very consistent	Very consistent	Very consistent	Very consistent	Very consistent	Very consistent	Very consistent	Very consistent	Very consistent	Very consistent	Very consistent	Very consistent	Very consistent	More consistent	More consistent	More consistent	More consistent	More consistent	More consistent	More consistent	More consistent	More consistent	More consistent	More consistent	More consistent	More consistent	More consistent	More consistent	More consistent	More consistent	More consistent	More consistent	Very consistent	More consistent	commonly	Less consistent	More consistent	More consistent	More consistent	Very consistent	commonly	commonly
331	male	grade one	city	accord with	Very consistent	accord with	accord with	A little in line	uncertain	A little in line	uncertain	A little in line	A little in line	uncertain	uncertain	uncertain	A little in line	A little in line	A little in line	A little in line	uncertain	Very consistent	Very consistent	More consistent	Very consistent	Very consistent	Very consistent	uncertain	Very consistent	More consistent	uncertain	Less consistent	Very consistent	uncertain	Less consistent	More consistent	More consistent	More consistent	More consistent	Very consistent	More consistent	Less consistent	Very consistent	More consistent	commonly	Very consistent	Very consistent	Less consistent	More consistent
332	female	grade one	city	Very consistent	Very consistent	Very consistent	Very consistent	Very consistent	Very consistent	Very consistent	Very consistent	Very consistent	Very consistent	Very consistent	Very consistent	Very consistent	Very consistent	Very consistent	Very consistent	Very consistent	uncertain	More consistent	Very consistent	Less consistent	More consistent	More consistent	Very consistent	More consistent	More consistent	More consistent	More consistent	uncertain	More consistent	uncertain	Very inconsistent	Less consistent	uncertain	Very consistent	More consistent	More consistent	More consistent	Very inconsistent	Very consistent	Very consistent	commonly	More consistent	Very consistent	commonly	More consistent
333	female	grade one	city	A little in line	A little in line	accord with	A little in line	accord with	accord with	accord with	accord with	A little in line	A little in line	A little in line	A little in line	A little in line	A little in line	accord with	A little inconsistent	A little in line	Less consistent	uncertain	uncertain	Less consistent	uncertain	uncertain	uncertain	uncertain	uncertain	uncertain	uncertain	uncertain	uncertain	uncertain	Less consistent	uncertain	uncertain	Very consistent	Very consistent	Very consistent	More consistent	commonly	commonly	commonly	commonly	commonly	Very consistent	More consistent	commonly
334	female	grade one	city	A little in line	Very consistent	accord with	A little in line	accord with	A little in line	uncertain	accord with	A little in line	A little in line	Very consistent	A little in line	uncertain	uncertain	accord with	accord with	A little in line	Less consistent	Very consistent	More consistent	uncertain	More consistent	Very consistent	More consistent	More consistent	Very consistent	More consistent	More consistent	Less consistent	More consistent	More consistent	uncertain	uncertain	More consistent	Very consistent	Very consistent	Very consistent	commonly	commonly	Very consistent	More consistent	commonly	More consistent	Very consistent	Less consistent	commonly
335	female	grade one	city	Very consistent	Very consistent	Very consistent	Very consistent	Very consistent	Very consistent	Very consistent	Very consistent	Very consistent	Very consistent	Very consistent	Very consistent	Very consistent	Very consistent	Very consistent	Very consistent	Very consistent	Very consistent	Very consistent	Very consistent	Very consistent	Very consistent	Very consistent	Very consistent	Very consistent	Very consistent	Very consistent	Very consistent	Very consistent	Very consistent	Very consistent	Very consistent	Very consistent	Very consistent	Very consistent	Very consistent	Very consistent	Very consistent	Less consistent	Very consistent	Very consistent	Very consistent	Very consistent	Very consistent	More consistent	Very consistent
336	male	grade one	city	Very consistent	Very consistent	Very consistent	Very consistent	Very consistent	Very consistent	Very consistent	Very consistent	Very consistent	Very consistent	Very consistent	Very consistent	Very consistent	Very consistent	Very consistent	Very consistent	Very consistent	Very consistent	Very consistent	Very consistent	Very consistent	Very consistent	Very consistent	Very consistent	Very consistent	Very consistent	Very consistent	Very consistent	Very consistent	Very consistent	Very consistent	Very consistent	Very consistent	Very consistent	Very consistent	Very consistent	Very consistent	More consistent	Very inconsistent	commonly	commonly	Less consistent	Very consistent	Very consistent	commonly	commonly
337	female	grade one	countryside	accord with	Very consistent	Very consistent	Very consistent	Very consistent	Very consistent	accord with	accord with	Very consistent	Very consistent	Very consistent	Very consistent	Very consistent	Very consistent	accord with	Very consistent	Very consistent	uncertain	Very consistent	Very consistent	uncertain	More consistent	Very consistent	More consistent	More consistent	Very consistent	Very consistent	More consistent	More consistent	Very consistent	More consistent	More consistent	More consistent	Very consistent	More consistent	Very consistent	Very consistent	More consistent	commonly	commonly	Very consistent	More consistent	More consistent	Very consistent	Very consistent	More consistent
338	female	grade one	countryside	A little in line	A little in line	A little inconsistent	accord with	A little inconsistent	A little in line	accord with	uncertain	A little in line	uncertain	A little in line	A little inconsistent	不accord with	A little inconsistent	uncertain	A little in line	A little inconsistent	Less consistent	More consistent	Less consistent	More consistent	uncertain	uncertain	uncertain	More consistent	More consistent	More consistent	uncertain	Less consistent	More consistent	Less consistent	Very inconsistent	Very inconsistent	More consistent	More consistent	More consistent	Very consistent	commonly	commonly	More consistent	Very consistent	More consistent	More consistent	Very consistent	commonly	commonly
339	male	grade three	city	Very consistent	Very consistent	Very consistent	Very consistent	Very consistent	Very consistent	Very consistent	Very consistent	Very consistent	Very consistent	Very consistent	Very consistent	Very consistent	Very consistent	Very consistent	Very consistent	Very consistent	Very consistent	Very consistent	Very consistent	Very consistent	Very consistent	Very consistent	Very consistent	Very consistent	Very consistent	Very consistent	Very consistent	More consistent	Very consistent	More consistent	More consistent	More consistent	Very consistent	More consistent	Very consistent	Very consistent	More consistent	commonly	More consistent	Very consistent	Very consistent	Very consistent	Very consistent	Very consistent	Very consistent
340	female	grade three	city	Very consistent	Very consistent	Very consistent	Very consistent	Very consistent	Very consistent	Very consistent	Very consistent	Very consistent	Very consistent	Very consistent	Very consistent	Very consistent	Very consistent	Very consistent	Very consistent	Very consistent	Very consistent	Very consistent	Very consistent	Very consistent	Very consistent	Very consistent	Very consistent	uncertain	Very consistent	Very consistent	Very consistent	uncertain	Very consistent	More consistent	More consistent	Very consistent	Very consistent	Very consistent	Very consistent	Very consistent	Very consistent	Very consistent	Very consistent	Very consistent	Very consistent	Very consistent	Very consistent	Very consistent	Very consistent
341	female	grade three	city	Very consistent	Very consistent	accord with	accord with	accord with	Very consistent	uncertain	Very consistent	Very consistent	uncertain	Very consistent	Very consistent	accord with	Very consistent	Very consistent	Very consistent	Very consistent	Very consistent	Very consistent	Very consistent	More consistent	More consistent	Very consistent	Very consistent	Very consistent	Very consistent	Very consistent	Very consistent	Very consistent	Very consistent	Very consistent	More consistent	More consistent	Very consistent	Very consistent	Very consistent	Very consistent	commonly	Very consistent	Very consistent	Very consistent	More consistent	More consistent	Very consistent	Very inconsistent	Less consistent
342	female	grade one	city	A little in line	accord with	Very consistent	accord with	Very consistent	Very consistent	Very consistent	Very consistent	Very consistent	Very consistent	Very consistent	Very consistent	Very consistent	Very consistent	Very consistent	Very consistent	Very consistent	More consistent	Very consistent	Very consistent	More consistent	More consistent	Very consistent	More consistent	More consistent	Very consistent	More consistent	Very consistent	More consistent	Very consistent	More consistent	More consistent	More consistent	Very consistent	More consistent	More consistent	More consistent	More consistent	Less consistent	More consistent	More consistent	More consistent	commonly	Very consistent	commonly	commonly
343	female	grade one	city	A little in line	accord with	Very consistent	uncertain	accord with	A little in line	uncertain	uncertain	accord with	accord with	accord with	Very consistent	uncertain	accord with	uncertain	A little inconsistent	A little in line	uncertain	More consistent	Very consistent	Less consistent	More consistent	uncertain	Less consistent	More consistent	More consistent	uncertain	Very consistent	uncertain	More consistent	uncertain	Less consistent	uncertain	uncertain	Very consistent	More consistent	Very consistent	commonly	commonly	More consistent	More consistent	More consistent	commonly	Very consistent	commonly	More consistent
344	female	grade one	city	accord with	accord with	accord with	accord with	uncertain	accord with	A little in line	A little in line	Very consistent	A little in line	uncertain	uncertain	A little in line	A little in line	A little in line	A little in line	A little in line	uncertain	More consistent	uncertain	uncertain	More consistent	More consistent	More consistent	More consistent	More consistent	More consistent	More consistent	More consistent	More consistent	More consistent	More consistent	More consistent	More consistent	commonly	More consistent	More consistent	More consistent	More consistent	More consistent	More consistent	More consistent	More consistent	More consistent	More consistent	More consistent
345	male	grade one	city	accord with	A little in line	accord with	Very consistent	uncertain	accord with	uncertain	accord with	accord with	A little in line	Very consistent	accord with	Very consistent	A little in line	accord with	Very consistent	Very consistent	uncertain	Very consistent	Less consistent	More consistent	More consistent	More consistent	More consistent	uncertain	More consistent	Very consistent	More consistent	Less consistent	Very consistent	uncertain	Less consistent	Very consistent	Very consistent	commonly	More consistent	Very consistent	More consistent	commonly	Very consistent	Very consistent	Very consistent	commonly	Very consistent	More consistent	Less consistent
346	female	grade one	city	Very consistent	Very consistent	A little in line	A little in line	uncertain	accord with	accord with	A little in line	A little in line	A little in line	Very consistent	accord with	accord with	accord with	accord with	accord with	accord with	uncertain	uncertain	More consistent	Less consistent	uncertain	uncertain	uncertain	uncertain	uncertain	uncertain	More consistent	More consistent	More consistent	More consistent	uncertain	More consistent	More consistent	More consistent	More consistent	Very consistent	More consistent	commonly	Very consistent	Very consistent	More consistent	More consistent	Very consistent	commonly	commonly
347	male	grade one	city	A little in line	A little in line	uncertain	uncertain	A little inconsistent	accord with	uncertain	A little inconsistent	不accord with	不accord with	A little in line	A little inconsistent	A little in line	A little inconsistent	A little in line	uncertain	A little in line	Very consistent	Very consistent	More consistent	uncertain	More consistent	Very consistent	uncertain	Very inconsistent	Very consistent	uncertain	Very inconsistent	Very inconsistent	Very consistent	More consistent	Very inconsistent	Very consistent	Very consistent	More consistent	Very consistent	Very consistent	More consistent	More consistent	Very consistent	Very consistent	Very consistent	Very consistent	Very consistent	Very consistent	Very consistent
348	female	grade one	city	Very consistent	Very consistent	Very consistent	A little in line	accord with	accord with	Very consistent	accord with	accord with	accord with	Very consistent	accord with	accord with	A little in line	Very consistent	Very consistent	Very consistent	uncertain	More consistent	More consistent	uncertain	uncertain	More consistent	Very consistent	Very consistent	More consistent	More consistent	More consistent	More consistent	Very consistent	More consistent	More consistent	More consistent	More consistent	More consistent	More consistent	Very consistent	More consistent	commonly	More consistent	Very consistent	Very consistent	Very consistent	Very consistent	More consistent	More consistent
349	female	grade two	city	Very consistent	Very consistent	Very consistent	Very consistent	Very consistent	Very consistent	Very consistent	Very consistent	Very consistent	Very consistent	Very consistent	Very consistent	Very consistent	Very consistent	Very consistent	Very consistent	Very consistent	uncertain	Very consistent	Very consistent	Very consistent	More consistent	More consistent	Very consistent	Very consistent	Very consistent	Very consistent	Very consistent	More consistent	Very consistent	Very consistent	Very consistent	Very consistent	Very consistent	Very consistent	Very consistent	Very consistent	More consistent	Very consistent	Very consistent	Very consistent	Very consistent	Very consistent	Very consistent	Very consistent	Very consistent
350	female	grade two	city	accord with	accord with	A little in line	A little in line	Very consistent	Very consistent	Very consistent	uncertain	accord with	A little in line	Very consistent	Very consistent	A little in line	A little in line	Very consistent	A little in line	Very consistent	Very inconsistent	Less consistent	uncertain	Very inconsistent	Very inconsistent	uncertain	More consistent	uncertain	More consistent	Very consistent	Very consistent	Very consistent	Very consistent	Very consistent	More consistent	More consistent	More consistent	Very consistent	Very consistent	Very consistent	Very consistent	Very inconsistent	Very consistent	Very consistent	commonly	Very consistent	Very consistent	Very consistent	Very consistent
351	female	grade two	countryside	A little inconsistent	A little inconsistent	uncertain	A little in line	Very consistent	Very consistent	Very consistent	Very consistent	Very consistent	Very consistent	Very consistent	Very consistent	Very consistent	Very consistent	Very consistent	Very consistent	Very consistent	uncertain	Very consistent	Very consistent	More consistent	More consistent	More consistent	Very consistent	More consistent	Very consistent	Very consistent	Very consistent	More consistent	More consistent	More consistent	More consistent	More consistent	Very consistent	More consistent	More consistent	More consistent	More consistent	commonly	Very consistent	Very consistent	Very consistent	Very consistent	Very consistent	Very consistent	More consistent
352	male	grade two	countryside	Very consistent	Very consistent	Very consistent	Very consistent	Very consistent	Very consistent	Very consistent	Very consistent	Very consistent	Very consistent	Very consistent	Very consistent	Very consistent	Very consistent	Very consistent	Very consistent	Very consistent	Very consistent	Very consistent	Very consistent	Very consistent	Very consistent	Very consistent	Very consistent	Very consistent	Very consistent	Very consistent	Very consistent	Very consistent	Very consistent	Very consistent	Very consistent	Very consistent	Very consistent	Very consistent	Very consistent	Very consistent	Very consistent	Very consistent	Very consistent	Very consistent	Very consistent	Very consistent	Very consistent	Very consistent	Very consistent
353	female	grade two	countryside	A little in line	A little in line	accord with	Very consistent	accord with	A little in line	accord with	uncertain	A little in line	uncertain	accord with	uncertain	A little in line	A little in line	accord with	Very consistent	accord with	More consistent	More consistent	More consistent	uncertain	More consistent	More consistent	More consistent	More consistent	More consistent	More consistent	More consistent	More consistent	Very consistent	More consistent	Less consistent	uncertain	Very consistent	More consistent	Very consistent	Very consistent	More consistent	Less consistent	commonly	Very consistent	More consistent	Very consistent	Very consistent	commonly	commonly
354	male	grade three	countryside	Very consistent	Very consistent	Very consistent	Very consistent	Very consistent	Very consistent	Very consistent	Very consistent	Very consistent	Very consistent	Very consistent	Very consistent	Very consistent	Very consistent	Very consistent	Very consistent	Very consistent	Very consistent	Very consistent	Very consistent	uncertain	More consistent	More consistent	uncertain	Very consistent	Very consistent	Very consistent	Very consistent	Very consistent	Very consistent	Very consistent	uncertain	Very consistent	Very consistent	Very consistent	Very consistent	Very consistent	Very consistent	Very inconsistent	Very consistent	Very consistent	Very consistent	Very consistent	Very consistent	Very consistent	Very consistent
355	male	grade two	city	Very consistent	Very consistent	Very consistent	Very consistent	Very consistent	Very consistent	Very consistent	Very consistent	Very consistent	Very consistent	Very consistent	Very consistent	Very consistent	Very consistent	Very consistent	Very consistent	Very consistent	Very consistent	Very consistent	Very consistent	Very consistent	Very consistent	Very consistent	Very consistent	Very consistent	Very consistent	Very consistent	Very consistent	Very consistent	Very consistent	Very consistent	Very consistent	Very consistent	Very consistent	Very consistent	Very consistent	Very consistent	Very consistent	Very consistent	Very consistent	Very consistent	Very consistent	Very consistent	Very consistent	Very consistent	Very consistent
356	male	grade two	city	Very consistent	Very consistent	Very consistent	Very consistent	Very consistent	Very consistent	Very consistent	Very consistent	Very consistent	Very consistent	Very consistent	Very consistent	Very consistent	Very consistent	Very consistent	Very consistent	Very consistent	uncertain	More consistent	More consistent	Less consistent	Less consistent	More consistent	uncertain	uncertain	More consistent	More consistent	More consistent	uncertain	More consistent	uncertain	Less consistent	More consistent	More consistent	Very consistent	More consistent	More consistent	commonly	commonly	commonly	More consistent	More consistent	More consistent	Very consistent	Less consistent	Less consistent
357	female	grade two	city	Very consistent	Very consistent	Very consistent	accord with	Very consistent	Very consistent	Very consistent	Very consistent	Very consistent	Very consistent	Very consistent	Very consistent	Very consistent	Very consistent	Very consistent	Very consistent	Very consistent	Very consistent	Very consistent	Very consistent	uncertain	More consistent	More consistent	Very consistent	Very consistent	Very consistent	Very consistent	Very consistent	Very consistent	Very consistent	More consistent	Very consistent	Very consistent	Very consistent	Very consistent	Very consistent	Very consistent	Very consistent	More consistent	Very consistent	Very consistent	commonly	Very consistent	Very consistent	Very consistent	More consistent
358	male	grade one	city	uncertain	A little in line	A little inconsistent	uncertain	uncertain	uncertain	uncertain	uncertain	uncertain	uncertain	uncertain	uncertain	uncertain	uncertain	uncertain	uncertain	uncertain	uncertain	uncertain	uncertain	uncertain	uncertain	uncertain	uncertain	uncertain	uncertain	uncertain	uncertain	uncertain	uncertain	uncertain	uncertain	uncertain	uncertain	commonly	commonly	commonly	commonly	commonly	commonly	commonly	commonly	commonly	commonly	commonly	commonly
359	female	grade three	countryside	Very consistent	Very consistent	Very consistent	Very consistent	Very consistent	Very consistent	Very consistent	Very consistent	Very consistent	Very consistent	Very consistent	Very consistent	Very consistent	Very consistent	Very consistent	Very consistent	Very consistent	Very consistent	Very consistent	Very consistent	Very consistent	Very consistent	Very consistent	Very consistent	Very consistent	Very consistent	Very consistent	Very consistent	Very consistent	Very consistent	Very consistent	Very consistent	Very consistent	Very consistent	Very consistent	Very consistent	Very consistent	Very consistent	Very consistent	Very consistent	Very consistent	Very consistent	Very consistent	Very consistent	Very consistent	Very consistent
360	male	grade one	city	accord with	Very consistent	Very consistent	Very consistent	Very consistent	Very consistent	Very consistent	accord with	accord with	accord with	accord with	accord with	accord with	accord with	accord with	accord with	accord with	uncertain	Very consistent	Very consistent	More consistent	More consistent	Very consistent	Very consistent	Very consistent	Very consistent	Very consistent	Very consistent	Very consistent	Very consistent	Very consistent	More consistent	More consistent	More consistent	More consistent	More consistent	More consistent	More consistent	More consistent	More consistent	More consistent	More consistent	More consistent	More consistent	More consistent	More consistent
361	female	grade two	city	Very consistent	Very consistent	Very consistent	Very consistent	Very consistent	Very consistent	Very consistent	Very consistent	Very consistent	Very consistent	Very consistent	Very consistent	Very consistent	Very consistent	Very consistent	Very consistent	Very consistent	Very consistent	Very consistent	Very consistent	Very consistent	Very consistent	Very consistent	Very consistent	Very consistent	Very consistent	Very consistent	Very consistent	Very consistent	Very consistent	Very consistent	Very consistent	Very consistent	Very consistent	Very consistent	Very consistent	Very consistent	Very consistent	commonly	Very consistent	Very consistent	commonly	commonly	Very consistent	Very consistent	Very consistent
362	female	grade two	city	uncertain	Very inconsistent	Very inconsistent	Very inconsistent	不accord with	不accord with	不accord with	Very inconsistent	Very inconsistent	Very inconsistent	Very inconsistent	Very inconsistent	Very inconsistent	Very inconsistent	不accord with	不accord with	Very inconsistent	Very consistent	More consistent	Very consistent	uncertain	Very consistent	Very consistent	More consistent	More consistent	uncertain	uncertain	uncertain	uncertain	uncertain	uncertain	uncertain	uncertain	uncertain	Very consistent	Very consistent	Very consistent	More consistent	Very inconsistent	More consistent	Very consistent	commonly	Very consistent	Very consistent	Very consistent	Very consistent
363	female	grade three	countryside	Very consistent	Very consistent	Very consistent	Very consistent	Very consistent	Very consistent	Very consistent	A little in line	accord with	accord with	Very consistent	A little in line	Very consistent	accord with	Very consistent	Very consistent	Very consistent	More consistent	Very consistent	Very consistent	More consistent	uncertain	More consistent	Very consistent	Very consistent	Very consistent	More consistent	More consistent	More consistent	Very consistent	More consistent	uncertain	Very consistent	uncertain	Very consistent	More consistent	Very consistent	Very consistent	Very inconsistent	Very consistent	Very consistent	commonly	Very consistent	Very consistent	Very consistent	Very consistent
364	female	grade two	city	accord with	Very consistent	accord with	uncertain	accord with	A little in line	Very consistent	accord with	accord with	Very consistent	accord with	accord with	Very consistent	accord with	Very consistent	accord with	Very consistent	More consistent	More consistent	Very consistent	uncertain	Very consistent	More consistent	Very consistent	More consistent	Very consistent	Very consistent	Very consistent	Less consistent	Very consistent	uncertain	uncertain	Less consistent	Very consistent	Very consistent	More consistent	Very consistent	commonly	commonly	commonly	More consistent	More consistent	Very consistent	More consistent	Very consistent	Very consistent
365	male	grade one	countryside	Very consistent	Very consistent	Very consistent	Very consistent	Very consistent	Very consistent	Very consistent	Very consistent	Very consistent	Very consistent	Very consistent	Very consistent	Very consistent	Very consistent	Very consistent	Very consistent	Very consistent	Very consistent	Very consistent	Very consistent	Very consistent	Very consistent	Very consistent	Very consistent	Very consistent	Very consistent	Very consistent	Very consistent	Very consistent	Very consistent	Very consistent	Very consistent	Very consistent	Very consistent	Very consistent	Very consistent	Very consistent	Very consistent	Very consistent	Very consistent	Very consistent	Very consistent	Very consistent	Very consistent	Very consistent	Very consistent
366	male	grade one	city	accord with	A little in line	accord with	Very consistent	accord with	Very consistent	accord with	Very consistent	accord with	accord with	Very consistent	Very consistent	accord with	accord with	Very consistent	accord with	Very consistent	More consistent	uncertain	Less consistent	uncertain	uncertain	uncertain	uncertain	More consistent	uncertain	More consistent	uncertain	uncertain	More consistent	uncertain	uncertain	uncertain	uncertain	More consistent	More consistent	More consistent	Less consistent	Less consistent	Very consistent	Very consistent	More consistent	Very consistent	Very consistent	Very consistent	Very consistent
367	male	grade three	countryside	Very consistent	Very consistent	Very consistent	Very consistent	Very consistent	Very consistent	Very consistent	Very consistent	Very consistent	Very consistent	Very consistent	Very consistent	Very consistent	Very consistent	Very consistent	Very consistent	Very consistent	Very consistent	Very consistent	Very consistent	Very consistent	Very consistent	Very consistent	Very consistent	Very consistent	Very consistent	Very consistent	Very consistent	Very consistent	Very consistent	Very consistent	Very consistent	Very consistent	Very consistent	Very consistent	Very consistent	Very consistent	Very consistent	Very consistent	Very consistent	Very consistent	Very consistent	Very consistent	Very consistent	Very consistent	Very consistent
368	female	grade one	city	accord with	accord with	accord with	uncertain	accord with	accord with	accord with	accord with	accord with	accord with	accord with	accord with	accord with	accord with	accord with	uncertain	accord with	More consistent	More consistent	More consistent	Less consistent	Less consistent	More consistent	More consistent	More consistent	More consistent	More consistent	More consistent	More consistent	More consistent	More consistent	More consistent	More consistent	More consistent	commonly	More consistent	Very consistent	commonly	commonly	Very consistent	Very consistent	Very consistent	More consistent	Very consistent	More consistent	commonly
369	female	grade one	countryside	Very consistent	Very consistent	Very consistent	A little in line	accord with	Very consistent	Very consistent	Very consistent	accord with	Very consistent	Very consistent	Very consistent	Very consistent	Very consistent	Very consistent	accord with	Very consistent	uncertain	More consistent	Very consistent	Very inconsistent	More consistent	Very consistent	Very consistent	Very consistent	Very consistent	uncertain	Very consistent	uncertain	More consistent	More consistent	uncertain	More consistent	Very consistent	Very consistent	More consistent	Very consistent	commonly	commonly	Less consistent	commonly	Less consistent	More consistent	commonly	Less consistent	More consistent
370	female	grade two	countryside	Very consistent	Very consistent	Very consistent	Very consistent	Very consistent	Very consistent	Very consistent	Very consistent	Very consistent	Very consistent	Very consistent	Very consistent	accord with	Very consistent	Very consistent	Very consistent	Very consistent	More consistent	More consistent	Very consistent	uncertain	More consistent	More consistent	More consistent	uncertain	More consistent	More consistent	More consistent	uncertain	More consistent	More consistent	Less consistent	Less consistent	More consistent	More consistent	commonly	Very consistent	commonly	More consistent	More consistent	Very consistent	commonly	More consistent	Very consistent	commonly	commonly
371	male	grade two	city	Very consistent	Very consistent	Very consistent	Very consistent	Very consistent	Very consistent	Very consistent	Very consistent	Very consistent	Very consistent	Very consistent	Very consistent	Very consistent	Very consistent	Very consistent	Very consistent	Very consistent	Very consistent	Very consistent	Very consistent	Very consistent	Very consistent	Very consistent	Very consistent	Very consistent	Very consistent	Very consistent	Very consistent	Very consistent	Very consistent	Very consistent	Very consistent	Very consistent	Very consistent	Very consistent	Very consistent	Very consistent	Very consistent	Very consistent	Very consistent	Very consistent	Very consistent	Very consistent	Very consistent	Very consistent	Very consistent
372	male	grade two	countryside	Very consistent	Very consistent	Very consistent	Very consistent	Very consistent	Very consistent	Very consistent	Very consistent	Very consistent	Very consistent	Very consistent	Very consistent	Very consistent	Very consistent	Very consistent	Very consistent	Very consistent	Very consistent	Very consistent	Very consistent	Very consistent	Very consistent	Very consistent	Very consistent	Very consistent	Very consistent	Very consistent	Very consistent	Very consistent	Very consistent	Very consistent	Very consistent	Very consistent	Very consistent	Very consistent	Very consistent	Very consistent	Very consistent	Very consistent	Very consistent	Very consistent	Very consistent	Very consistent	Very consistent	Very consistent	Very consistent
373	female	grade two	city	uncertain	accord with	accord with	accord with	accord with	accord with	accord with	accord with	accord with	accord with	accord with	accord with	accord with	accord with	accord with	accord with	accord with	Less consistent	uncertain	uncertain	Less consistent	uncertain	More consistent	More consistent	More consistent	More consistent	Less consistent	More consistent	More consistent	More consistent	More consistent	More consistent	More consistent	More consistent	More consistent	More consistent	More consistent	More consistent	More consistent	More consistent	More consistent	More consistent	More consistent	More consistent	More consistent	More consistent
374	female	grade two	countryside	A little in line	uncertain	accord with	Very consistent	accord with	A little in line	uncertain	A little in line	A little in line	A little in line	accord with	accord with	A little in line	A little in line	accord with	Very consistent	accord with	uncertain	More consistent	More consistent	More consistent	uncertain	More consistent	More consistent	uncertain	More consistent	More consistent	More consistent	Very consistent	Very consistent	Very consistent	More consistent	More consistent	More consistent	Very consistent	More consistent	Very consistent	More consistent	Less consistent	More consistent	More consistent	commonly	Very consistent	Very consistent	commonly	commonly
375	male	grade two	city	A little inconsistent	A little inconsistent	A little in line	accord with	A little in line	A little in line	A little in line	不accord with	A little inconsistent	A little inconsistent	uncertain	A little inconsistent	A little inconsistent	A little inconsistent	A little inconsistent	A little inconsistent	A little inconsistent	uncertain	uncertain	uncertain	Less consistent	Less consistent	uncertain	uncertain	uncertain	uncertain	uncertain	uncertain	uncertain	Very consistent	uncertain	More consistent	More consistent	More consistent	commonly	commonly	More consistent	commonly	commonly	commonly	commonly	More consistent	Less consistent	Less consistent	Less consistent	Less consistent
376	male	grade two	countryside	Very consistent	Very consistent	Very consistent	Very consistent	Very consistent	Very consistent	Very consistent	Very consistent	Very consistent	Very consistent	Very consistent	Very consistent	Very consistent	Very consistent	Very consistent	Very consistent	Very consistent	Very consistent	Very consistent	Very consistent	Very consistent	Very consistent	Very consistent	Very consistent	Very consistent	Very consistent	Very consistent	Very consistent	Very consistent	Very consistent	Very consistent	Very consistent	Very consistent	Very consistent	Very consistent	Very consistent	Very consistent	Very consistent	Very consistent	Very consistent	Very consistent	Very consistent	Very consistent	Very consistent	Very consistent	Very consistent
377	female	grade two	countryside	Very consistent	Very consistent	Very consistent	Very consistent	Very consistent	Very consistent	Very consistent	Very consistent	Very consistent	Very consistent	Very consistent	Very consistent	Very consistent	Very consistent	Very consistent	Very consistent	Very consistent	Very consistent	Very consistent	Very consistent	Very consistent	Very consistent	Very consistent	Very consistent	Very consistent	Very consistent	Very consistent	Very consistent	Very consistent	Very consistent	Very consistent	Very consistent	More consistent	More consistent	More consistent	Very consistent	Very consistent	Very consistent	Very consistent	Very consistent	Very consistent	Very consistent	Very consistent	Very consistent	Very consistent	Very consistent
378	male	grade three	city	accord with	A little inconsistent	uncertain	A little inconsistent	A little in line	uncertain	A little in line	A little inconsistent	A little in line	uncertain	A little in line	uncertain	uncertain	A little in line	A little in line	A little inconsistent	A little in line	uncertain	Very consistent	More consistent	Very consistent	More consistent	Very consistent	More consistent	More consistent	More consistent	More consistent	More consistent	More consistent	Very consistent	More consistent	More consistent	More consistent	More consistent	More consistent	More consistent	More consistent	More consistent	More consistent	More consistent	More consistent	More consistent	More consistent	More consistent	More consistent	More consistent
379	male	grade two	city	Very consistent	Very consistent	Very consistent	Very consistent	Very consistent	Very consistent	Very consistent	Very consistent	Very consistent	Very consistent	Very consistent	Very consistent	Very consistent	Very consistent	Very consistent	Very consistent	Very consistent	Very consistent	Very consistent	Very consistent	Very consistent	Very consistent	Very consistent	Very consistent	Very consistent	Very consistent	Very consistent	Very consistent	Very consistent	Very consistent	Very consistent	Very consistent	Very consistent	Very consistent	Very consistent	Very consistent	Very consistent	Very consistent	Very consistent	Very consistent	Very consistent	Very consistent	Very consistent	Very consistent	Very consistent	Very consistent
380	male	grade two	countryside	accord with	accord with	accord with	accord with	accord with	Very consistent	Very consistent	accord with	accord with	accord with	accord with	accord with	accord with	accord with	accord with	accord with	accord with	uncertain	More consistent	More consistent	uncertain	uncertain	uncertain	More consistent	uncertain	More consistent	More consistent	More consistent	uncertain	More consistent	More consistent	uncertain	More consistent	More consistent	More consistent	More consistent	More consistent	More consistent	Very inconsistent	More consistent	More consistent	More consistent	More consistent	More consistent	More consistent	More consistent
381	female	grade one	countryside	accord with	A little in line	Very consistent	Very consistent	Very consistent	Very consistent	Very consistent	A little in line	accord with	Very consistent	accord with	Very consistent	accord with	accord with	accord with	accord with	accord with	uncertain	uncertain	uncertain	uncertain	uncertain	uncertain	uncertain	uncertain	uncertain	uncertain	uncertain	uncertain	uncertain	uncertain	uncertain	uncertain	uncertain	commonly	commonly	commonly	commonly	commonly	commonly	commonly	commonly	commonly	commonly	commonly	commonly
382	male	grade one	countryside	accord with	Very consistent	Very consistent	accord with	Very consistent	A little in line	Very consistent	Very consistent	accord with	Very consistent	accord with	accord with	Very consistent	accord with	A little in line	accord with	accord with	Less consistent	Very consistent	Very consistent	Less consistent	Less consistent	Very consistent	Very consistent	More consistent	Very consistent	Very consistent	Very consistent	Less consistent	Very consistent	Very consistent	uncertain	Very consistent	More consistent	More consistent	Very consistent	Very consistent	More consistent	commonly	Very consistent	Very consistent	Very consistent	Very consistent	Very consistent	Very consistent	Very inconsistent
383	female	grade two	city	uncertain	不accord with	uncertain	A little in line	A little in line	A little in line	A little in line	uncertain	A little in line	A little in line	A little in line	A little in line	uncertain	A little in line	A little in line	uncertain	A little in line	More consistent	More consistent	uncertain	uncertain	uncertain	uncertain	More consistent	uncertain	More consistent	uncertain	uncertain	uncertain	uncertain	uncertain	uncertain	uncertain	More consistent	commonly	commonly	Very consistent	More consistent	commonly	commonly	More consistent	More consistent	commonly	Very consistent	More consistent	commonly
384	female	grade two	city	accord with	A little in line	Very consistent	accord with	Very consistent	Very consistent	Very consistent	A little in line	A little in line	A little in line	uncertain	Very consistent	A little inconsistent	accord with	Very consistent	Very consistent	Very consistent	Very consistent	Less consistent	Less consistent	Very consistent	Very consistent	Very consistent	Very consistent	Very consistent	More consistent	Less consistent	Very consistent	Very inconsistent	Less consistent	Less consistent	uncertain	Less consistent	More consistent	More consistent	Very consistent	Very consistent	More consistent	More consistent	More consistent	Very consistent	Very consistent	Very consistent	Very consistent	Very consistent	Very consistent
385	female	grade one	city	uncertain	A little in line	A little in line	A little in line	accord with	accord with	accord with	accord with	A little in line	accord with	A little in line	accord with	uncertain	A little in line	A little in line	A little in line	A little in line	Less consistent	uncertain	uncertain	Less consistent	uncertain	uncertain	uncertain	uncertain	uncertain	uncertain	uncertain	uncertain	More consistent	uncertain	Less consistent	Less consistent	Less consistent	More consistent	commonly	More consistent	commonly	commonly	More consistent	More consistent	More consistent	More consistent	Very consistent	More consistent	commonly
386	male	grade two	countryside	A little in line	A little in line	A little inconsistent	uncertain	A little inconsistent	uncertain	A little in line	A little in line	A little inconsistent	uncertain	A little in line	uncertain	A little in line	A little in line	A little in line	A little in line	A little in line	More consistent	More consistent	More consistent	More consistent	More consistent	More consistent	More consistent	More consistent	More consistent	More consistent	More consistent	More consistent	More consistent	More consistent	More consistent	More consistent	More consistent	More consistent	More consistent	More consistent	More consistent	Very inconsistent	Less consistent	Less consistent	Less consistent	Less consistent	commonly	More consistent	Less consistent
387	male	grade two	city	accord with	accord with	accord with	accord with	accord with	accord with	accord with	accord with	accord with	accord with	accord with	accord with	accord with	accord with	accord with	accord with	accord with	Very consistent	Very consistent	Very consistent	More consistent	More consistent	More consistent	More consistent	More consistent	Very consistent	Very consistent	Very consistent	Less consistent	More consistent	More consistent	uncertain	More consistent	More consistent	Very consistent	Very consistent	Very consistent	More consistent	commonly	More consistent	More consistent	commonly	More consistent	More consistent	commonly	More consistent
388	male	grade two	city	A little inconsistent	Very consistent	A little in line	Very consistent	Very consistent	uncertain	uncertain	uncertain	A little in line	uncertain	uncertain	accord with	accord with	A little in line	accord with	A little in line	A little in line	Less consistent	Less consistent	Less consistent	Very inconsistent	Less consistent	uncertain	Less consistent	uncertain	Less consistent	uncertain	Less consistent	uncertain	Less consistent	uncertain	Less consistent	uncertain	Less consistent	commonly	Less consistent	More consistent	commonly	More consistent	More consistent	commonly	commonly	More consistent	commonly	More consistent	commonly
389	female	grade one	city	accord with	accord with	accord with	accord with	accord with	accord with	accord with	accord with	accord with	accord with	accord with	accord with	accord with	accord with	accord with	accord with	accord with	More consistent	More consistent	More consistent	More consistent	More consistent	More consistent	More consistent	More consistent	More consistent	More consistent	More consistent	More consistent	More consistent	More consistent	More consistent	More consistent	More consistent	More consistent	More consistent	More consistent	More consistent	Less consistent	More consistent	More consistent	More consistent	More consistent	More consistent	More consistent	More consistent
390	male	grade one	city	Very consistent	Very consistent	Very consistent	Very consistent	Very consistent	Very consistent	Very consistent	Very consistent	Very consistent	Very consistent	Very consistent	Very consistent	Very consistent	Very consistent	Very consistent	Very consistent	Very consistent	Very consistent	Very consistent	Very consistent	Very consistent	Very consistent	Very consistent	Very consistent	Very consistent	Very consistent	Very consistent	Very consistent	Very consistent	Very consistent	Very consistent	Very consistent	Very consistent	Very consistent	Very consistent	Very consistent	Very consistent	Very consistent	Very consistent	Very consistent	Very consistent	Very consistent	Very consistent	Very consistent	Very consistent	Very consistent
391	male	grade two	city	uncertain	不accord with	uncertain	uncertain	不accord with	uncertain	uncertain	uncertain	A little inconsistent	uncertain	uncertain	uncertain	uncertain	uncertain	uncertain	uncertain	uncertain	uncertain	uncertain	uncertain	uncertain	uncertain	uncertain	uncertain	uncertain	uncertain	uncertain	uncertain	uncertain	uncertain	uncertain	uncertain	uncertain	uncertain	commonly	commonly	commonly	commonly	commonly	commonly	commonly	commonly	commonly	commonly	commonly	commonly
392	female	grade two	city	A little in line	Very consistent	Very consistent	Very consistent	Very consistent	Very consistent	Very consistent	accord with	accord with	accord with	accord with	accord with	A little inconsistent	accord with	accord with	accord with	A little in line	More consistent	More consistent	More consistent	More consistent	Less consistent	More consistent	More consistent	More consistent	More consistent	More consistent	More consistent	More consistent	More consistent	More consistent	More consistent	More consistent	More consistent	More consistent	More consistent	More consistent	More consistent	More consistent	More consistent	More consistent	More consistent	More consistent	More consistent	More consistent	Very consistent
393	female	grade one	countryside	Very consistent	Very consistent	Very consistent	A little in line	Very consistent	Very consistent	Very consistent	Very consistent	Very consistent	Very inconsistent	Very consistent	Very consistent	Very consistent	Very consistent	Very consistent	Very consistent	Very consistent	Very consistent	Very consistent	Very consistent	Very consistent	Very consistent	Very consistent	Very consistent	Very consistent	Very consistent	Very inconsistent	Very consistent	Very inconsistent	Very consistent	uncertain	Less consistent	Very inconsistent	Very inconsistent	Very consistent	Very consistent	Very consistent	More consistent	Very inconsistent	commonly	Less consistent	Very inconsistent	More consistent	Very consistent	commonly	Very inconsistent
394	female	grade one	countryside	Very consistent	A little in line	A little in line	accord with	Very consistent	accord with	Very consistent	Very consistent	Very consistent	accord with	A little in line	accord with	uncertain	uncertain	Very consistent	Very consistent	Very consistent	Very consistent	Very consistent	uncertain	Less consistent	Very inconsistent	More consistent	Very consistent	Very consistent	Very consistent	uncertain	Very consistent	uncertain	Very consistent	Very consistent	More consistent	Very consistent	More consistent	Very inconsistent	Less consistent	Very consistent	More consistent	Very consistent	commonly	Very consistent	Very consistent	Very consistent	Very consistent	Very consistent	More consistent
395	male	grade two	city	uncertain	accord with	uncertain	uncertain	A little in line	uncertain	A little in line	uncertain	uncertain	uncertain	uncertain	uncertain	uncertain	uncertain	uncertain	uncertain	uncertain	Less consistent	Less consistent	uncertain	Less consistent	Less consistent	uncertain	uncertain	uncertain	uncertain	uncertain	uncertain	uncertain	uncertain	uncertain	uncertain	uncertain	uncertain	Less consistent	Less consistent	commonly	commonly	commonly	commonly	commonly	commonly	commonly	commonly	Less consistent	commonly
396	male	grade two	countryside	Very consistent	Very consistent	Very consistent	Very consistent	Very consistent	Very consistent	Very consistent	Very consistent	Very consistent	Very consistent	Very consistent	Very consistent	Very consistent	Very consistent	Very consistent	Very consistent	Very consistent	Very consistent	Very consistent	Very consistent	uncertain	Less consistent	More consistent	More consistent	More consistent	More consistent	uncertain	More consistent	uncertain	Less consistent	More consistent	uncertain	uncertain	uncertain	Very consistent	Very consistent	Very consistent	Very consistent	Very inconsistent	Very consistent	Very consistent	Very inconsistent	Very consistent	Very consistent	Very consistent	Very consistent
397	male	grade two	city	accord with	accord with	accord with	A little in line	accord with	accord with	accord with	A little in line	accord with	Very consistent	A little in line	accord with	accord with	accord with	accord with	accord with	accord with	uncertain	More consistent	More consistent	uncertain	uncertain	More consistent	More consistent	More consistent	More consistent	More consistent	More consistent	uncertain	More consistent	uncertain	uncertain	uncertain	Very consistent	More consistent	More consistent	Very consistent	More consistent	More consistent	More consistent	Very consistent	commonly	More consistent	Very consistent	More consistent	More consistent
398	female	grade one	city	accord with	accord with	accord with	accord with	accord with	accord with	accord with	accord with	accord with	accord with	accord with	accord with	accord with	accord with	accord with	accord with	accord with	uncertain	More consistent	More consistent	More consistent	More consistent	More consistent	More consistent	More consistent	More consistent	More consistent	More consistent	More consistent	More consistent	More consistent	More consistent	More consistent	More consistent	More consistent	More consistent	More consistent	commonly	commonly	commonly	commonly	commonly	More consistent	commonly	commonly	commonly
399	female	grade two	city	accord with	A little in line	accord with	A little in line	A little in line	accord with	accord with	A little in line	A little in line	A little in line	A little in line	A little in line	A little in line	A little in line	A little in line	A little in line	A little in line	More consistent	More consistent	More consistent	uncertain	uncertain	uncertain	uncertain	uncertain	uncertain	uncertain	uncertain	More consistent	uncertain	uncertain	uncertain	uncertain	uncertain	More consistent	More consistent	Very consistent	More consistent	commonly	commonly	More consistent	More consistent	commonly	Very consistent	More consistent	commonly
400	male	grade two	countryside	A little in line	A little in line	A little in line	A little in line	Very consistent	Very consistent	Very consistent	Very consistent	Very consistent	Very consistent	Very consistent	Very consistent	Very consistent	Very consistent	Very consistent	Very consistent	Very consistent	Very consistent	Very consistent	Very consistent	Very consistent	Very consistent	Very consistent	Very consistent	Very consistent	Very consistent	Very consistent	Very consistent	Very consistent	Very consistent	Very consistent	Very consistent	Very consistent	Very consistent	Very consistent	Very consistent	More consistent	commonly	More consistent	More consistent	More consistent	More consistent	More consistent	More consistent	More consistent	More consistent
401	male	grade two	countryside	Very consistent	Very consistent	Very consistent	Very consistent	Very consistent	Very consistent	Very consistent	Very consistent	Very consistent	Very consistent	Very consistent	Very consistent	Very consistent	Very consistent	Very consistent	Very consistent	Very consistent	Very consistent	Very consistent	Very consistent	More consistent	Very consistent	Very consistent	Very consistent	Very consistent	Very consistent	Very consistent	Very consistent	Very consistent	Very consistent	Very consistent	More consistent	More consistent	Very consistent	Very consistent	Very consistent	Very consistent	More consistent	commonly	More consistent	Very consistent	More consistent	More consistent	Very consistent	More consistent	More consistent
402	female	grade two	city	uncertain	A little inconsistent	uncertain	A little inconsistent	A little in line	uncertain	uncertain	uncertain	accord with	uncertain	A little in line	uncertain	uncertain	uncertain	uncertain	uncertain	uncertain	uncertain	uncertain	uncertain	uncertain	uncertain	uncertain	uncertain	uncertain	uncertain	uncertain	uncertain	uncertain	uncertain	uncertain	uncertain	uncertain	uncertain	commonly	commonly	commonly	commonly	commonly	commonly	commonly	commonly	commonly	commonly	commonly	commonly
403	female	grade two	countryside	accord with	A little in line	accord with	Very consistent	Very consistent	Very consistent	accord with	A little in line	accord with	accord with	accord with	A little in line	A little in line	accord with	accord with	accord with	accord with	More consistent	More consistent	More consistent	uncertain	uncertain	More consistent	More consistent	More consistent	More consistent	Very consistent	More consistent	More consistent	Very consistent	More consistent	uncertain	More consistent	More consistent	More consistent	commonly	Very consistent	More consistent	More consistent	Very consistent	More consistent	Very consistent	More consistent	Very consistent	Very consistent	Very consistent
404	female	grade two	city	Very consistent	Very consistent	Very consistent	Very consistent	Very consistent	Very consistent	Very consistent	Very consistent	Very consistent	Very consistent	Very consistent	Very consistent	Very consistent	Very consistent	Very consistent	Very consistent	Very consistent	Very consistent	Very consistent	Very consistent	Very consistent	Very consistent	Very consistent	Very consistent	Very consistent	Very consistent	Very consistent	Very consistent	Very consistent	Very consistent	Very consistent	Very consistent	Very consistent	Very consistent	Very consistent	Very consistent	Very consistent	Very consistent	Less consistent	Very consistent	Very consistent	Very consistent	Very consistent	Very consistent	Very consistent	Very consistent
405	female	grade one	countryside	Very consistent	Very consistent	Very consistent	Very consistent	Very consistent	Very consistent	Very consistent	A little in line	accord with	accord with	A little inconsistent	Very consistent	accord with	Very consistent	Very consistent	Very consistent	Very consistent	More consistent	Very consistent	More consistent	uncertain	uncertain	More consistent	More consistent	More consistent	More consistent	Very consistent	More consistent	Less consistent	Very consistent	Less consistent	uncertain	Very consistent	Very consistent	Very consistent	Very consistent	Very consistent	More consistent	commonly	Very consistent	Very consistent	commonly	More consistent	More consistent	commonly	Very consistent
406	female	grade two	city	A little in line	A little in line	A little in line	A little in line	A little in line	A little in line	accord with	A little in line	A little in line	A little in line	accord with	accord with	A little in line	A little in line	A little in line	A little in line	A little in line	More consistent	More consistent	More consistent	More consistent	More consistent	More consistent	More consistent	More consistent	More consistent	More consistent	More consistent	More consistent	More consistent	More consistent	More consistent	More consistent	More consistent	More consistent	More consistent	More consistent	More consistent	Less consistent	More consistent	More consistent	More consistent	More consistent	More consistent	More consistent	More consistent
407	male	grade two	countryside	accord with	accord with	Very consistent	accord with	accord with	accord with	accord with	accord with	accord with	accord with	accord with	accord with	accord with	accord with	accord with	accord with	accord with	uncertain	More consistent	More consistent	More consistent	More consistent	More consistent	More consistent	More consistent	More consistent	More consistent	More consistent	More consistent	More consistent	More consistent	More consistent	More consistent	More consistent	More consistent	More consistent	More consistent	More consistent	More consistent	More consistent	More consistent	More consistent	More consistent	More consistent	More consistent	More consistent
408	female	grade two	city	A little in line	uncertain	uncertain	A little in line	A little in line	A little in line	accord with	uncertain	A little in line	A little in line	A little in line	A little in line	A little inconsistent	A little in line	A little in line	A little in line	A little in line	Less consistent	Less consistent	Less consistent	Very inconsistent	Less consistent	uncertain	More consistent	Less consistent	Less consistent	Less consistent	Less consistent	Less consistent	Very inconsistent	Very inconsistent	Very inconsistent	Very inconsistent	Less consistent	commonly	More consistent	More consistent	More consistent	Very inconsistent	More consistent	More consistent	More consistent	More consistent	More consistent	commonly	commonly
409	female	grade two	city	uncertain	不accord with	不accord with	uncertain	uncertain	uncertain	uncertain	uncertain	A little in line	uncertain	A little in line	uncertain	uncertain	uncertain	uncertain	uncertain	uncertain	Less consistent	More consistent	uncertain	uncertain	uncertain	uncertain	uncertain	uncertain	uncertain	uncertain	uncertain	uncertain	uncertain	uncertain	uncertain	uncertain	uncertain	More consistent	More consistent	More consistent	commonly	commonly	More consistent	More consistent	More consistent	More consistent	More consistent	More consistent	More consistent
410	male	grade two	city	Very consistent	Very consistent	Very consistent	Very consistent	Very consistent	Very consistent	Very consistent	Very consistent	Very consistent	Very consistent	Very consistent	Very consistent	Very consistent	Very consistent	Very consistent	Very consistent	Very consistent	Very consistent	Very consistent	Very consistent	Very consistent	Very consistent	Very consistent	Very consistent	Very consistent	Very consistent	Very consistent	Very consistent	Very consistent	Very consistent	uncertain	uncertain	uncertain	Very consistent	commonly	commonly	commonly	More consistent	commonly	commonly	More consistent	commonly	More consistent	Very consistent	More consistent	Very consistent
411	female	grade one	countryside	Very consistent	A little in line	Very consistent	A little in line	Very consistent	Very consistent	accord with	accord with	Very consistent	accord with	Very consistent	accord with	accord with	accord with	Very consistent	A little in line	Very consistent	uncertain	More consistent	More consistent	uncertain	More consistent	More consistent	More consistent	Very consistent	More consistent	uncertain	More consistent	Very consistent	Very consistent	Very consistent	More consistent	More consistent	Very consistent	Very consistent	Very consistent	Very consistent	More consistent	commonly	commonly	Very consistent	Very consistent	Very consistent	Very consistent	More consistent	More consistent
412	male	grade two	countryside	Very consistent	Very consistent	Very consistent	Very consistent	Very consistent	Very consistent	Very consistent	Very consistent	Very consistent	Very consistent	Very consistent	Very consistent	Very consistent	Very consistent	Very consistent	Very consistent	Very consistent	Very consistent	Very consistent	Very consistent	More consistent	uncertain	More consistent	More consistent	More consistent	More consistent	More consistent	More consistent	More consistent	More consistent	More consistent	More consistent	More consistent	More consistent	More consistent	More consistent	More consistent	Very consistent	Very inconsistent	More consistent	More consistent	Very consistent	Very consistent	Very consistent	Very consistent	Very consistent
413	male	grade two	countryside	accord with	A little in line	accord with	Very consistent	accord with	accord with	accord with	accord with	accord with	accord with	accord with	accord with	accord with	accord with	accord with	accord with	accord with	Very consistent	Very consistent	Very consistent	More consistent	More consistent	Very consistent	More consistent	Very consistent	Very consistent	Very consistent	Very consistent	More consistent	Very consistent	Very consistent	More consistent	Very consistent	Very consistent	More consistent	More consistent	More consistent	Very consistent	commonly	Very consistent	Very consistent	Very consistent	Very consistent	Very consistent	Very consistent	Very consistent
414	male	grade three	countryside	Very consistent	Very consistent	Very consistent	Very consistent	accord with	Very consistent	Very consistent	Very consistent	Very consistent	Very consistent	accord with	accord with	accord with	Very consistent	Very consistent	Very consistent	Very consistent	Very consistent	More consistent	More consistent	Very consistent	More consistent	Very consistent	More consistent	More consistent	More consistent	More consistent	Very consistent	More consistent	Very consistent	More consistent	More consistent	More consistent	More consistent	Very consistent	Very consistent	More consistent	More consistent	More consistent	Very consistent	More consistent	More consistent	Very consistent	More consistent	Very consistent	More consistent
415	female	grade three	countryside	Very consistent	Very consistent	Very consistent	Very consistent	Very consistent	Very consistent	Very consistent	Very consistent	Very consistent	Very consistent	Very consistent	Very consistent	Very consistent	Very consistent	Very consistent	Very consistent	Very consistent	Very consistent	Very consistent	Very consistent	Very consistent	Very consistent	Very consistent	Very consistent	Very consistent	Very consistent	Very consistent	Very consistent	Very consistent	Very consistent	Very consistent	Very consistent	Very consistent	Very consistent	Very consistent	Very consistent	Very consistent	Very consistent	Very consistent	Very consistent	Very consistent	Very consistent	Very consistent	Very consistent	Very consistent	Very consistent
416	male	grade two	countryside	A little in line	uncertain	A little in line	uncertain	uncertain	uncertain	uncertain	uncertain	A little in line	A little in line	A little in line	uncertain	uncertain	A little in line	A little in line	A little in line	accord with	uncertain	uncertain	More consistent	Less consistent	Less consistent	uncertain	uncertain	More consistent	More consistent	uncertain	More consistent	uncertain	uncertain	uncertain	uncertain	More consistent	uncertain	Less consistent	More consistent	More consistent	commonly	commonly	commonly	Less consistent	commonly	commonly	More consistent	commonly	commonly
417	male	grade two	countryside	Very consistent	Very consistent	Very consistent	Very consistent	Very consistent	Very consistent	Very consistent	Very consistent	Very consistent	Very consistent	Very consistent	Very consistent	Very consistent	Very consistent	Very consistent	Very consistent	Very consistent	More consistent	More consistent	Very consistent	Very consistent	Very consistent	Very consistent	Very consistent	Very consistent	Very consistent	Very consistent	Very consistent	Very consistent	Very consistent	Very consistent	Very consistent	Very consistent	Very consistent	Very consistent	Very consistent	Very consistent	Very consistent	Very consistent	Very consistent	Very consistent	Very consistent	Very consistent	Very consistent	Very consistent	Very consistent
418	male	grade two	countryside	Very consistent	Very consistent	Very consistent	Very consistent	Very consistent	Very consistent	Very consistent	Very consistent	Very consistent	Very consistent	Very consistent	Very consistent	Very inconsistent	Very inconsistent	Very consistent	Very consistent	Very consistent	Very consistent	Very consistent	Very consistent	Very consistent	Very consistent	Very consistent	Very consistent	Very consistent	Very consistent	Very consistent	Very consistent	Very consistent	Very consistent	Very consistent	Very consistent	Very consistent	Very consistent	Very consistent	Very consistent	Very consistent	Very consistent	Very inconsistent	Very inconsistent	Very consistent	Very consistent	Very consistent	Very consistent	Very consistent	Very consistent
419	male	grade two	countryside	Very consistent	Very consistent	Very consistent	Very consistent	Very consistent	Very consistent	Very consistent	Very consistent	Very consistent	Very consistent	Very consistent	Very consistent	Very consistent	Very consistent	Very consistent	Very consistent	Very consistent	More consistent	Very consistent	Very consistent	Less consistent	More consistent	Very consistent	Very consistent	Very consistent	Very consistent	Very consistent	Very consistent	More consistent	Very consistent	Very consistent	More consistent	More consistent	Very consistent	More consistent	Very consistent	Very consistent	More consistent	Very consistent	Very consistent	Very consistent	commonly	More consistent	More consistent	More consistent	More consistent
420	female	grade three	countryside	A little in line	accord with	accord with	accord with	accord with	accord with	accord with	accord with	accord with	accord with	accord with	accord with	accord with	accord with	accord with	accord with	accord with	More consistent	More consistent	More consistent	More consistent	More consistent	More consistent	More consistent	More consistent	More consistent	More consistent	More consistent	More consistent	More consistent	More consistent	More consistent	More consistent	More consistent	commonly	commonly	More consistent	More consistent	commonly	More consistent	Very consistent	More consistent	commonly	Very consistent	More consistent	commonly
421	male	grade two	city	A little in line	A little in line	A little in line	uncertain	A little in line	accord with	A little in line	uncertain	uncertain	A little in line	A little in line	A little in line	A little in line	A little in line	A little in line	A little in line	A little in line	More consistent	More consistent	More consistent	uncertain	More consistent	More consistent	More consistent	More consistent	More consistent	More consistent	More consistent	Less consistent	More consistent	uncertain	uncertain	uncertain	uncertain	More consistent	More consistent	More consistent	commonly	commonly	More consistent	More consistent	More consistent	More consistent	More consistent	Less consistent	More consistent
422	male	grade two	city	accord with	Very consistent	Very consistent	Very consistent	Very consistent	Very consistent	Very consistent	accord with	accord with	Very consistent	accord with	Very consistent	Very consistent	Very consistent	Very consistent	Very consistent	Very consistent	Very consistent	Very consistent	Very consistent	Very consistent	Very consistent	Very consistent	Very consistent	Very consistent	Very consistent	Very consistent	More consistent	More consistent	More consistent	More consistent	Very inconsistent	uncertain	More consistent	Very consistent	Very consistent	Very consistent	More consistent	commonly	More consistent	commonly	More consistent	More consistent	More consistent	More consistent	More consistent
423	female	grade three	city	Very inconsistent	Very inconsistent	Very inconsistent	Very inconsistent	uncertain	Very inconsistent	accord with	Very inconsistent	Very inconsistent	Very inconsistent	uncertain	uncertain	uncertain	uncertain	A little in line	Very inconsistent	accord with	Very inconsistent	Very inconsistent	Very inconsistent	Very inconsistent	Very inconsistent	Very inconsistent	Very inconsistent	Very inconsistent	Very inconsistent	Very inconsistent	Very inconsistent	Very inconsistent	Very consistent	Very inconsistent	Very inconsistent	Very inconsistent	Very inconsistent	Very consistent	Very consistent	Very consistent	Very consistent	Very inconsistent	Very consistent	Very consistent	Less consistent	Very consistent	Very consistent	Very inconsistent	Very consistent
424	female	grade three	city	Very inconsistent	Very inconsistent	uncertain	uncertain	uncertain	uncertain	accord with	A little inconsistent	accord with	uncertain	accord with	uncertain	accord with	accord with	accord with	uncertain	accord with	uncertain	Very consistent	uncertain	Less consistent	Very inconsistent	uncertain	uncertain	uncertain	More consistent	Less consistent	Less consistent	uncertain	Very consistent	Less consistent	Less consistent	Very inconsistent	More consistent	Very consistent	commonly	Very consistent	Very consistent	Very consistent	Very consistent	Very consistent	Very consistent	Very consistent	Very consistent	Less consistent	commonly
425	male	grade two	city	Very consistent	Very consistent	Very consistent	accord with	accord with	Very consistent	Very consistent	Very consistent	Very consistent	Very consistent	Very consistent	Very consistent	Very consistent	Very consistent	Very consistent	Very consistent	Very consistent	Very consistent	Very consistent	Very consistent	Very consistent	Very consistent	Very consistent	Very consistent	Very consistent	Very consistent	Very consistent	Very consistent	uncertain	Very consistent	Very consistent	Very consistent	Less consistent	Very consistent	Very consistent	Very consistent	Very consistent	Very consistent	Very consistent	Very consistent	Very consistent	Very consistent	Very consistent	Very consistent	Very consistent	Very consistent
426	female	grade two	countryside	uncertain	A little in line	A little in line	accord with	accord with	uncertain	uncertain	uncertain	Very consistent	uncertain	accord with	uncertain	A little in line	A little in line	accord with	A little in line	accord with	More consistent	More consistent	More consistent	uncertain	More consistent	More consistent	More consistent	uncertain	More consistent	More consistent	uncertain	More consistent	More consistent	More consistent	uncertain	More consistent	More consistent	commonly	commonly	More consistent	commonly	Less consistent	commonly	More consistent	commonly	commonly	More consistent	commonly	commonly
427	male	grade three	city	Very consistent	Very consistent	Very consistent	Very consistent	Very consistent	Very consistent	Very consistent	Very consistent	Very consistent	Very consistent	Very consistent	Very consistent	Very consistent	Very consistent	Very consistent	Very consistent	Very consistent	Very consistent	Very consistent	Very consistent	Very consistent	Very consistent	Very consistent	Very consistent	Very consistent	Very consistent	Very consistent	Very consistent	Very consistent	Very consistent	Very consistent	Very consistent	Very consistent	Very consistent	Very consistent	Very consistent	Very consistent	Very consistent	Very consistent	Very consistent	Very consistent	Very consistent	Very consistent	Very consistent	Very consistent	Very consistent
428	male	grade three	city	A little in line	Very consistent	A little in line	Very consistent	Very consistent	accord with	A little in line	A little in line	accord with	Very consistent	accord with	accord with	accord with	accord with	accord with	accord with	accord with	Very consistent	Very consistent	Very consistent	Very consistent	Very consistent	Very consistent	Very consistent	Very consistent	Very consistent	Very consistent	Very consistent	Very consistent	Very consistent	Very consistent	More consistent	More consistent	More consistent	Very consistent	Very consistent	Very consistent	Very consistent	Less consistent	Very consistent	commonly	commonly	More consistent	Very consistent	Very consistent	Very consistent
429	male	grade three	countryside	uncertain	uncertain	uncertain	uncertain	uncertain	uncertain	uncertain	uncertain	uncertain	uncertain	uncertain	uncertain	uncertain	uncertain	uncertain	uncertain	uncertain	Very consistent	Very consistent	Very consistent	Very consistent	Very consistent	Very consistent	Very consistent	Very consistent	Very consistent	Very consistent	Very consistent	Very consistent	Very consistent	Very consistent	Very consistent	Very consistent	Very consistent	Very consistent	Very consistent	Very consistent	Very consistent	Very consistent	Very consistent	Very consistent	Very consistent	Very consistent	Very consistent	Very consistent	Very consistent
430	male	grade two	countryside	Very consistent	Very consistent	Very consistent	Very consistent	Very consistent	Very consistent	Very consistent	Very consistent	Very consistent	Very consistent	Very consistent	Very consistent	Very consistent	Very consistent	Very consistent	Very consistent	Very consistent	Very consistent	Very consistent	Very consistent	Very consistent	Very consistent	Very consistent	Very consistent	Very consistent	Very consistent	Very consistent	Very consistent	Very consistent	Very consistent	Very consistent	Very consistent	Very consistent	Very consistent	Very consistent	Very consistent	Very consistent	Very consistent	Very consistent	Very consistent	Very consistent	Very consistent	Very consistent	Very consistent	Very consistent	Very consistent
431	male	grade two	countryside	Very inconsistent	Very inconsistent	不accord with	uncertain	uncertain	uncertain	uncertain	uncertain	uncertain	uncertain	uncertain	uncertain	uncertain	uncertain	uncertain	uncertain	uncertain	uncertain	uncertain	uncertain	uncertain	uncertain	uncertain	uncertain	uncertain	uncertain	uncertain	uncertain	uncertain	uncertain	uncertain	uncertain	uncertain	uncertain	commonly	commonly	commonly	commonly	commonly	commonly	commonly	commonly	commonly	commonly	commonly	commonly
432	male	grade one	city	accord with	A little inconsistent	accord with	A little in line	uncertain	accord with	accord with	A little in line	A little in line	A little in line	A little in line	accord with	A little in line	A little in line	accord with	A little in line	A little in line	Less consistent	uncertain	Less consistent	Less consistent	Less consistent	uncertain	Less consistent	Less consistent	Less consistent	Less consistent	Less consistent	Less consistent	More consistent	Less consistent	Less consistent	Less consistent	uncertain	commonly	commonly	More consistent	More consistent	Less consistent	commonly	More consistent	More consistent	More consistent	More consistent	Very consistent	More consistent
433	female	grade two	city	accord with	Very consistent	Very consistent	accord with	Very consistent	Very consistent	Very consistent	Very consistent	Very consistent	Very consistent	Very consistent	Very consistent	Very consistent	Very consistent	Very consistent	Very consistent	Very consistent	Very consistent	Very consistent	Very consistent	Very consistent	Very consistent	Very consistent	Very consistent	Very consistent	Very consistent	Very consistent	Very consistent	Very consistent	Very consistent	Very consistent	Very consistent	Very consistent	Very consistent	Very consistent	Very consistent	Very consistent	Very consistent	Very consistent	Very consistent	Very consistent	Very consistent	Very consistent	Very consistent	Very consistent	Very consistent
434	male	grade two	countryside	Very consistent	A little in line	A little in line	accord with	Very consistent	Very consistent	Very consistent	Very consistent	Very consistent	Very consistent	Very consistent	accord with	Very consistent	accord with	accord with	Very consistent	Very consistent	More consistent	More consistent	Very consistent	uncertain	More consistent	More consistent	More consistent	More consistent	More consistent	More consistent	More consistent	Very consistent	Very consistent	Very consistent	Very consistent	Very consistent	Very consistent	Very consistent	Very consistent	Very consistent	Very consistent	Very consistent	Very consistent	Very consistent	Very consistent	Very consistent	More consistent	More consistent	commonly
435	female	grade two	city	uncertain	不accord with	A little inconsistent	uncertain	accord with	accord with	uncertain	Very inconsistent	A little in line	不accord with	A little in line	不accord with	不accord with	A little in line	A little in line	A little inconsistent	A little in line	Less consistent	Less consistent	Less consistent	Less consistent	More consistent	Less consistent	uncertain	uncertain	Less consistent	uncertain	uncertain	Less consistent	More consistent	Less consistent	Less consistent	Less consistent	More consistent	More consistent	More consistent	More consistent	More consistent	Less consistent	More consistent	More consistent	More consistent	More consistent	Very consistent	commonly	commonly
436	female	grade two	city	Very consistent	Very consistent	Very consistent	Very consistent	Very consistent	Very consistent	Very consistent	Very consistent	Very consistent	Very consistent	Very consistent	Very consistent	Very consistent	Very consistent	Very consistent	Very consistent	Very consistent	Very consistent	Very consistent	Very consistent	Very consistent	Very consistent	Very consistent	Very consistent	Very consistent	Very consistent	Very consistent	Very consistent	Very consistent	Very consistent	Very consistent	Very consistent	Very consistent	Very consistent	Very consistent	Very consistent	Very consistent	Very consistent	Very consistent	Very consistent	Very consistent	Very consistent	Very consistent	Very consistent	Very consistent	Very consistent
437	male	grade three	countryside	Very consistent	Very consistent	Very consistent	Very consistent	Very consistent	Very consistent	accord with	accord with	Very consistent	accord with	A little in line	accord with	accord with	accord with	accord with	accord with	accord with	More consistent	Very consistent	Very consistent	Very consistent	More consistent	More consistent	More consistent	More consistent	Very consistent	More consistent	Very consistent	More consistent	Very consistent	More consistent	uncertain	More consistent	More consistent	More consistent	Very consistent	Very consistent	More consistent	More consistent	Very consistent	Very consistent	Very consistent	Very consistent	Very consistent	More consistent	More consistent
438	female	grade one	countryside	Very consistent	A little in line	Very consistent	accord with	accord with	accord with	accord with	accord with	accord with	accord with	accord with	accord with	Very consistent	accord with	accord with	accord with	accord with	More consistent	More consistent	More consistent	More consistent	Very consistent	More consistent	Very consistent	More consistent	More consistent	More consistent	More consistent	uncertain	More consistent	More consistent	More consistent	More consistent	More consistent	Very consistent	Very consistent	Very consistent	Very consistent	Less consistent	More consistent	More consistent	More consistent	More consistent	Very consistent	Very consistent	More consistent
439	female	grade three	city	Very consistent	Very consistent	Very consistent	Very consistent	Very consistent	Very consistent	Very consistent	Very consistent	Very consistent	Very consistent	Very consistent	Very consistent	Very consistent	Very consistent	Very consistent	Very consistent	Very consistent	Very consistent	Very consistent	Very consistent	Very consistent	Very consistent	Very consistent	Very consistent	Very consistent	Very consistent	Very consistent	Very consistent	Very consistent	Very consistent	Very consistent	Very consistent	Very consistent	Very consistent	Very consistent	Very consistent	Very consistent	Very consistent	Very consistent	Very consistent	Very consistent	Very consistent	Very consistent	Very consistent	Very consistent	Very consistent
440	male	grade one	city	Very consistent	Very consistent	Very consistent	uncertain	uncertain	Very consistent	Very consistent	Very consistent	A little in line	Very consistent	Very consistent	Very consistent	Very consistent	Very consistent	Very consistent	Very consistent	Very consistent	Very consistent	Very consistent	Very consistent	Less consistent	Very consistent	Very consistent	Very consistent	Very consistent	Very consistent	Very consistent	Very consistent	Very consistent	Very consistent	Very consistent	uncertain	Very consistent	Very consistent	Very consistent	Very consistent	Very consistent	Very consistent	Very consistent	Very consistent	Very consistent	Very consistent	Very consistent	Very consistent	Very consistent	Very consistent
441	female	grade two	countryside	Very consistent	Very consistent	Very consistent	Very consistent	Very consistent	Very consistent	Very consistent	Very consistent	Very consistent	Very consistent	Very consistent	Very consistent	Very consistent	Very consistent	Very consistent	Very consistent	Very consistent	Very consistent	Very consistent	Very consistent	More consistent	More consistent	Very consistent	Very consistent	Very consistent	Very consistent	Very consistent	Very consistent	Very consistent	Very consistent	Very consistent	Very consistent	Very consistent	Very consistent	Very consistent	Very consistent	Very consistent	Very consistent	Very consistent	Very consistent	Very consistent	Very consistent	Very consistent	Very consistent	Very consistent	Very consistent
442	female	grade one	city	accord with	不accord with	A little in line	A little in line	不accord with	uncertain	accord with	uncertain	Very inconsistent	uncertain	A little in line	A little in line	Very inconsistent	Very inconsistent	A little in line	accord with	uncertain	Less consistent	uncertain	Very inconsistent	Very inconsistent	Very inconsistent	Very inconsistent	Less consistent	uncertain	Very consistent	Very consistent	uncertain	uncertain	Very consistent	Less consistent	Very inconsistent	Very inconsistent	Less consistent	commonly	Less consistent	Very consistent	Very consistent	Very inconsistent	Very consistent	Very consistent	Very consistent	Very consistent	Very consistent	Less consistent	Very inconsistent
443	male	grade one	city	accord with	A little in line	Very consistent	accord with	Very consistent	Very consistent	A little in line	uncertain	Very consistent	accord with	accord with	A little in line	Very consistent	Very consistent	A little in line	accord with	A little in line	uncertain	Very consistent	Very consistent	Very consistent	More consistent	More consistent	Very consistent	More consistent	More consistent	More consistent	More consistent	Very consistent	Very consistent	uncertain	Very consistent	uncertain	uncertain	Very consistent	Very consistent	Very consistent	Very consistent	More consistent	More consistent	More consistent	More consistent	More consistent	More consistent	More consistent	More consistent
444	female	grade three	countryside	Very consistent	Very consistent	Very consistent	Very consistent	Very consistent	Very consistent	Very consistent	Very consistent	Very consistent	Very consistent	Very consistent	Very consistent	Very consistent	Very consistent	Very consistent	Very consistent	Very consistent	Very consistent	Very consistent	Very consistent	Very consistent	Very consistent	Very consistent	Very consistent	Very consistent	Very consistent	Very consistent	Very consistent	Very consistent	Very consistent	Very consistent	Very consistent	Very consistent	Very consistent	Very consistent	Very consistent	Very consistent	Very consistent	Very consistent	Very consistent	Very consistent	Very consistent	Very consistent	Very consistent	Very consistent	Very consistent
445	male	grade one	city	A little in line	不accord with	A little inconsistent	uncertain	accord with	uncertain	uncertain	uncertain	uncertain	A little in line	A little in line	A little in line	A little in line	A little in line	A little in line	A little in line	accord with	uncertain	uncertain	Less consistent	Very inconsistent	Less consistent	Less consistent	uncertain	uncertain	Less consistent	Less consistent	Less consistent	uncertain	More consistent	uncertain	uncertain	uncertain	Less consistent	commonly	commonly	More consistent	commonly	commonly	commonly	More consistent	commonly	Less consistent	More consistent	commonly	commonly
446	male	grade two	countryside	A little in line	accord with	Very consistent	Very consistent	accord with	accord with	accord with	不accord with	uncertain	A little in line	accord with	accord with	uncertain	uncertain	A little in line	A little in line	accord with	More consistent	Very consistent	Very consistent	More consistent	Very consistent	Very consistent	More consistent	More consistent	More consistent	More consistent	More consistent	More consistent	uncertain	Less consistent	Less consistent	uncertain	uncertain	Very consistent	Very consistent	commonly	commonly	commonly	commonly	Very consistent	More consistent	Less consistent	Less consistent	More consistent	commonly
447	female	grade one	city	Very consistent	Very consistent	Very consistent	Very consistent	Very consistent	uncertain	uncertain	Very consistent	accord with	uncertain	Very consistent	Very consistent	Very consistent	Very consistent	Very consistent	uncertain	Very consistent	More consistent	More consistent	Very consistent	Very inconsistent	Less consistent	Less consistent	Very inconsistent	More consistent	Very consistent	uncertain	Very consistent	Very consistent	Very consistent	More consistent	Less consistent	Less consistent	Very consistent	Very consistent	Very consistent	Very consistent	Very consistent	Less consistent	Very consistent	Less consistent	Less consistent	Very consistent	Very consistent	Less consistent	Less consistent
448	male	grade one	city	Very consistent	Very consistent	Very consistent	accord with	Very consistent	Very consistent	Very consistent	Very consistent	Very consistent	Very consistent	Very consistent	Very consistent	Very consistent	Very consistent	Very consistent	Very consistent	Very consistent	uncertain	Very consistent	Very consistent	More consistent	Less consistent	Very consistent	Very consistent	Very consistent	Very consistent	Very consistent	Very consistent	Less consistent	Very consistent	Very consistent	More consistent	More consistent	Very consistent	Very consistent	Very consistent	Very consistent	Very consistent	Very consistent	Very consistent	Very consistent	Very consistent	Very consistent	Very consistent	Very consistent	Very consistent
449	male	grade two	city	Very consistent	Very consistent	A little in line	A little in line	Very consistent	Very consistent	Very consistent	Very consistent	Very consistent	Very consistent	Very consistent	A little in line	accord with	Very consistent	Very consistent	Very consistent	Very consistent	More consistent	More consistent	More consistent	uncertain	More consistent	More consistent	Very consistent	Very consistent	More consistent	uncertain	Very consistent	uncertain	More consistent	uncertain	uncertain	uncertain	uncertain	Very consistent	Very consistent	Very consistent	commonly	commonly	Very consistent	Very consistent	Very consistent	Very consistent	Very consistent	Very consistent	Very consistent
450	male	grade two	city	A little in line	A little in line	A little in line	A little in line	A little in line	A little in line	A little in line	A little in line	A little in line	A little in line	A little in line	A little in line	A little in line	A little in line	A little in line	A little in line	A little in line	More consistent	More consistent	More consistent	More consistent	More consistent	More consistent	More consistent	More consistent	More consistent	More consistent	More consistent	More consistent	More consistent	More consistent	More consistent	More consistent	More consistent	More consistent	More consistent	More consistent	More consistent	More consistent	More consistent	More consistent	More consistent	More consistent	More consistent	More consistent	More consistent
451	female	grade two	city	A little in line	A little in line	uncertain	uncertain	uncertain	uncertain	uncertain	uncertain	uncertain	A little in line	A little in line	A little in line	A little in line	A little in line	A little in line	A little in line	A little in line	uncertain	uncertain	uncertain	Less consistent	uncertain	uncertain	uncertain	uncertain	uncertain	Less consistent	uncertain	Less consistent	Less consistent	Less consistent	Less consistent	Less consistent	Less consistent	commonly	commonly	commonly	commonly	commonly	commonly	commonly	commonly	commonly	commonly	commonly	commonly
452	female	grade three	city	uncertain	uncertain	accord with	uncertain	uncertain	accord with	A little in line	uncertain	uncertain	uncertain	A little inconsistent	A little in line	A little in line	A little in line	uncertain	uncertain	A little in line	Very inconsistent	More consistent	More consistent	More consistent	More consistent	More consistent	More consistent	More consistent	More consistent	More consistent	More consistent	More consistent	More consistent	uncertain	uncertain	More consistent	More consistent	Very consistent	Very consistent	Very consistent	More consistent	Very inconsistent	Very consistent	Very consistent	Very consistent	Very consistent	Very consistent	More consistent	commonly
453	male	grade three	countryside	uncertain	A little in line	uncertain	uncertain	A little inconsistent	A little in line	uncertain	A little in line	uncertain	uncertain	A little in line	uncertain	uncertain	uncertain	A little in line	A little in line	A little in line	Less consistent	More consistent	uncertain	Less consistent	uncertain	Less consistent	Less consistent	uncertain	uncertain	More consistent	uncertain	Less consistent	Less consistent	Less consistent	uncertain	uncertain	Less consistent	More consistent	More consistent	More consistent	More consistent	Less consistent	More consistent	commonly	More consistent	More consistent	Very consistent	commonly	Less consistent
454	female	grade three	city	accord with	accord with	accord with	accord with	accord with	accord with	accord with	accord with	accord with	accord with	accord with	accord with	accord with	accord with	accord with	accord with	accord with	More consistent	More consistent	More consistent	More consistent	More consistent	More consistent	More consistent	More consistent	More consistent	More consistent	More consistent	More consistent	More consistent	More consistent	More consistent	More consistent	More consistent	More consistent	More consistent	More consistent	More consistent	More consistent	More consistent	More consistent	More consistent	More consistent	More consistent	More consistent	More consistent
455	female	grade one	city	Very consistent	uncertain	Very consistent	Very consistent	Very consistent	Very consistent	Very consistent	Very inconsistent	Very inconsistent	Very inconsistent	Very consistent	Very inconsistent	Very inconsistent	Very inconsistent	Very consistent	Very consistent	Very consistent	Very inconsistent	Very inconsistent	Very inconsistent	Very inconsistent	Very inconsistent	Very inconsistent	Very consistent	Very inconsistent	Very inconsistent	Very inconsistent	Very consistent	Very consistent	Very inconsistent	Very inconsistent	Very inconsistent	Very inconsistent	Very consistent	commonly	Very consistent	Very consistent	Very inconsistent	Very consistent	Very consistent	Very consistent	Very consistent	Very consistent	Very consistent	Very consistent	Very consistent
456	male	grade two	countryside	Very consistent	Very consistent	Very consistent	Very consistent	Very consistent	Very consistent	Very consistent	Very consistent	Very consistent	Very consistent	Very consistent	Very consistent	Very consistent	Very consistent	Very consistent	Very consistent	Very consistent	Very consistent	Very consistent	Very consistent	More consistent	More consistent	Very consistent	Very consistent	Very consistent	Very consistent	Very consistent	Very consistent	uncertain	Very consistent	More consistent	Less consistent	More consistent	Very consistent	Very consistent	Very consistent	Very consistent	Very consistent	Very inconsistent	Very consistent	Very consistent	More consistent	commonly	Very consistent	Very consistent	More consistent
457	female	grade two	city	accord with	accord with	accord with	Very consistent	Very consistent	Very consistent	Very consistent	Very consistent	Very consistent	Very consistent	accord with	Very consistent	accord with	accord with	Very consistent	Very consistent	Very consistent	Very consistent	Very consistent	Very consistent	Very consistent	Very consistent	Very consistent	Very consistent	More consistent	Very consistent	Very consistent	Very consistent	Very consistent	Very consistent	Very consistent	Very consistent	Very consistent	Very consistent	More consistent	More consistent	Very consistent	Very consistent	More consistent	More consistent	Very consistent	commonly	commonly	Very consistent	commonly	More consistent
458	male	grade two	city	Very consistent	Very consistent	Very consistent	Very consistent	Very consistent	A little inconsistent	Very consistent	Very consistent	Very consistent	Very consistent	Very consistent	Very consistent	Very consistent	Very consistent	Very consistent	Very consistent	Very consistent	Very consistent	Very consistent	Very consistent	Very consistent	Very consistent	Very consistent	Very consistent	Very consistent	Very consistent	Very consistent	Very consistent	Very consistent	Very consistent	Very consistent	Very consistent	Very consistent	Very consistent	Very consistent	Very consistent	Very consistent	Very consistent	Very inconsistent	Very consistent	Very consistent	Very consistent	Very consistent	Very consistent	Very consistent	Very consistent
459	male	grade two	city	accord with	accord with	accord with	accord with	accord with	accord with	accord with	accord with	accord with	accord with	accord with	accord with	accord with	accord with	accord with	accord with	accord with	More consistent	Very consistent	More consistent	More consistent	More consistent	Very consistent	Very consistent	More consistent	Very consistent	More consistent	More consistent	More consistent	More consistent	More consistent	More consistent	More consistent	More consistent	commonly	More consistent	More consistent	More consistent	More consistent	More consistent	More consistent	More consistent	More consistent	Very consistent	Very consistent	Very consistent
460	male	grade two	city	uncertain	uncertain	uncertain	uncertain	uncertain	A little in line	accord with	accord with	accord with	accord with	accord with	accord with	accord with	accord with	accord with	accord with	accord with	Very consistent	More consistent	More consistent	More consistent	uncertain	More consistent	uncertain	More consistent	uncertain	More consistent	More consistent	More consistent	More consistent	More consistent	More consistent	More consistent	More consistent	More consistent	More consistent	More consistent	More consistent	More consistent	More consistent	commonly	commonly	commonly	commonly	commonly	commonly
461	female	grade one	city	Very consistent	Very consistent	Very consistent	accord with	Very consistent	Very consistent	Very consistent	Very consistent	accord with	accord with	accord with	Very consistent	Very consistent	Very consistent	Very consistent	Very consistent	Very consistent	uncertain	More consistent	Very consistent	More consistent	uncertain	More consistent	More consistent	uncertain	uncertain	More consistent	More consistent	Less consistent	More consistent	uncertain	uncertain	uncertain	Very consistent	Very consistent	Very consistent	Very consistent	More consistent	More consistent	More consistent	commonly	Less consistent	commonly	commonly	commonly	commonly
462	female	grade two	city	A little in line	A little in line	accord with	accord with	A little in line	accord with	accord with	accord with	accord with	accord with	accord with	accord with	accord with	accord with	accord with	accord with	accord with	uncertain	More consistent	More consistent	More consistent	More consistent	uncertain	More consistent	More consistent	More consistent	uncertain	More consistent	More consistent	More consistent	More consistent	uncertain	More consistent	More consistent	Very consistent	Very consistent	Very consistent	Very consistent	Very consistent	Very consistent	Very consistent	commonly	Very consistent	Very consistent	Very consistent	Very consistent
463	female	grade one	city	A little in line	A little in line	accord with	Very consistent	accord with	A little in line	A little in line	A little in line	accord with	Very consistent	accord with	Very consistent	A little in line	accord with	accord with	accord with	accord with	uncertain	uncertain	More consistent	Very inconsistent	More consistent	uncertain	Less consistent	Less consistent	uncertain	More consistent	More consistent	Less consistent	More consistent	Less consistent	Less consistent	Less consistent	More consistent	commonly	Less consistent	Less consistent	commonly	Less consistent	Less consistent	commonly	Very consistent	Very consistent	More consistent	More consistent	commonly
464	male	grade one	city	Very consistent	Very consistent	Very consistent	Very consistent	Very consistent	Very consistent	Very consistent	Very consistent	Very consistent	Very consistent	Very consistent	Very consistent	Very consistent	Very consistent	Very consistent	Very consistent	Very consistent	Very consistent	Very consistent	Very consistent	Very consistent	Very consistent	Very consistent	Very consistent	Very consistent	Very consistent	Very consistent	Very consistent	Very consistent	Very consistent	Very consistent	Very consistent	Very consistent	Very consistent	Very consistent	Very consistent	Very consistent	Very consistent	Very consistent	Very consistent	Very consistent	Very consistent	Very consistent	Very consistent	Very consistent	Very consistent
465	male	grade two	city	A little in line	accord with	accord with	uncertain	accord with	accord with	accord with	accord with	accord with	accord with	A little inconsistent	accord with	accord with	accord with	accord with	accord with	accord with	Less consistent	Less consistent	More consistent	uncertain	Less consistent	Less consistent	More consistent	More consistent	More consistent	More consistent	More consistent	More consistent	More consistent	More consistent	Less consistent	uncertain	More consistent	More consistent	More consistent	More consistent	More consistent	Less consistent	Less consistent	More consistent	More consistent	More consistent	Very consistent	More consistent	More consistent
466	female	grade two	countryside	A little in line	A little in line	A little in line	uncertain	accord with	uncertain	A little in line	uncertain	A little inconsistent	uncertain	A little in line	uncertain	uncertain	uncertain	accord with	A little in line	accord with	Less consistent	More consistent	uncertain	Very inconsistent	Less consistent	uncertain	More consistent	uncertain	More consistent	uncertain	uncertain	Less consistent	More consistent	More consistent	uncertain	uncertain	More consistent	Very consistent	More consistent	Very consistent	More consistent	Very inconsistent	Very consistent	commonly	commonly	commonly	Very consistent	commonly	More consistent
467	female	grade one	countryside	Very consistent	Very consistent	Very consistent	A little in line	Very consistent	Very consistent	Very consistent	Very consistent	Very consistent	Very consistent	Very consistent	Very consistent	Very consistent	Very consistent	Very consistent	Very consistent	Very consistent	uncertain	More consistent	More consistent	More consistent	uncertain	uncertain	More consistent	More consistent	More consistent	More consistent	More consistent	uncertain	More consistent	More consistent	uncertain	uncertain	uncertain	Very consistent	Very consistent	Very consistent	More consistent	More consistent	More consistent	More consistent	More consistent	More consistent	Very consistent	More consistent	More consistent
468	male	grade two	city	Very consistent	Very consistent	Very consistent	Very consistent	Very consistent	Very consistent	Very consistent	Very consistent	Very consistent	Very consistent	Very consistent	Very consistent	Very consistent	Very consistent	Very consistent	Very consistent	Very consistent	Very consistent	Very consistent	Very consistent	Very consistent	Very consistent	Very consistent	Very consistent	Very consistent	Very consistent	Very consistent	Very consistent	Very consistent	Very consistent	Very consistent	Very consistent	Very consistent	Very consistent	Very consistent	Very consistent	Very consistent	Very consistent	More consistent	More consistent	More consistent	More consistent	More consistent	More consistent	More consistent	More consistent
469	male	grade two	countryside	Very consistent	Very consistent	Very consistent	Very consistent	Very consistent	Very consistent	Very consistent	Very consistent	Very consistent	Very consistent	Very consistent	Very consistent	Very consistent	Very consistent	Very consistent	Very consistent	Very consistent	Very inconsistent	Very consistent	Very consistent	Very consistent	Very consistent	Very consistent	Very consistent	Very consistent	Very consistent	Very consistent	Very consistent	Very consistent	Very consistent	Very consistent	Very consistent	Very consistent	Very consistent	Very consistent	Very consistent	Very consistent	Very consistent	Very consistent	Very consistent	Very consistent	Very consistent	Very consistent	Very consistent	Very consistent	Very consistent
470	female	grade three	city	Very consistent	Very consistent	Very consistent	Very consistent	Very consistent	Very consistent	Very consistent	Very consistent	Very consistent	Very consistent	Very consistent	Very consistent	Very consistent	Very consistent	Very consistent	Very consistent	Very consistent	More consistent	More consistent	More consistent	uncertain	uncertain	uncertain	More consistent	More consistent	More consistent	More consistent	uncertain	uncertain	Very consistent	Very consistent	More consistent	More consistent	More consistent	commonly	commonly	Very consistent	More consistent	commonly	commonly	More consistent	More consistent	More consistent	Very consistent	commonly	commonly
471	male	grade two	city	accord with	accord with	accord with	accord with	accord with	accord with	accord with	accord with	accord with	accord with	accord with	accord with	accord with	accord with	accord with	accord with	accord with	uncertain	More consistent	uncertain	More consistent	More consistent	uncertain	More consistent	More consistent	uncertain	More consistent	uncertain	uncertain	More consistent	uncertain	More consistent	uncertain	More consistent	More consistent	More consistent	More consistent	More consistent	Less consistent	More consistent	More consistent	More consistent	More consistent	More consistent	commonly	More consistent
472	male	grade one	city	Very consistent	Very consistent	Very consistent	accord with	accord with	Very consistent	Very consistent	Very consistent	Very consistent	Very consistent	Very consistent	Very consistent	accord with	accord with	accord with	accord with	accord with	uncertain	More consistent	uncertain	More consistent	More consistent	More consistent	More consistent	More consistent	Very consistent	Very consistent	Very consistent	Very consistent	Very consistent	Very consistent	Very consistent	More consistent	Very consistent	commonly	commonly	More consistent	Very consistent	commonly	commonly	More consistent	More consistent	commonly	More consistent	More consistent	commonly
473	female	grade three	city	Very consistent	Very consistent	Very consistent	Very consistent	Very consistent	Very consistent	Very consistent	Very consistent	Very consistent	Very consistent	Very consistent	Very consistent	Very consistent	Very consistent	Very consistent	Very consistent	Very consistent	Very consistent	Very consistent	Very consistent	Very consistent	Very consistent	Very consistent	Very consistent	Very consistent	Very consistent	Very consistent	Very consistent	Very consistent	Very consistent	Very consistent	Very consistent	Very consistent	Very consistent	Very consistent	Very consistent	Very consistent	Very consistent	commonly	Very consistent	Very consistent	Less consistent	Very consistent	Very consistent	Very consistent	commonly
474	female	grade one	city	accord with	A little inconsistent	Very consistent	A little inconsistent	uncertain	accord with	accord with	uncertain	A little in line	A little in line	uncertain	Very consistent	accord with	accord with	accord with	uncertain	accord with	uncertain	uncertain	More consistent	Less consistent	uncertain	uncertain	More consistent	More consistent	Less consistent	uncertain	Less consistent	Less consistent	uncertain	Less consistent	Less consistent	Less consistent	Less consistent	Very consistent	More consistent	Very consistent	More consistent	commonly	Very consistent	Very consistent	Very consistent	More consistent	Very consistent	More consistent	More consistent
475	female	grade two	countryside	A little in line	accord with	uncertain	A little in line	uncertain	uncertain	uncertain	uncertain	A little inconsistent	uncertain	uncertain	uncertain	uncertain	A little in line	accord with	accord with	accord with	Less consistent	More consistent	More consistent	More consistent	uncertain	More consistent	Less consistent	More consistent	More consistent	uncertain	uncertain	Less consistent	More consistent	More consistent	uncertain	uncertain	More consistent	More consistent	More consistent	More consistent	More consistent	Less consistent	More consistent	More consistent	More consistent	More consistent	Very consistent	commonly	commonly
476	male	grade two	countryside	accord with	accord with	accord with	accord with	accord with	accord with	accord with	accord with	accord with	accord with	accord with	accord with	accord with	accord with	accord with	accord with	accord with	More consistent	More consistent	More consistent	More consistent	More consistent	More consistent	More consistent	More consistent	More consistent	More consistent	More consistent	More consistent	More consistent	More consistent	More consistent	More consistent	More consistent	More consistent	More consistent	More consistent	More consistent	More consistent	More consistent	More consistent	More consistent	More consistent	More consistent	More consistent	More consistent
477	male	grade one	city	accord with	accord with	accord with	accord with	不accord with	不accord with	不accord with	accord with	不accord with	不accord with	Very consistent	不accord with	不accord with	不accord with	accord with	Very consistent	Very consistent	uncertain	Very consistent	Very consistent	Very inconsistent	More consistent	More consistent	More consistent	More consistent	More consistent	More consistent	More consistent	Very consistent	Very consistent	Very consistent	Very consistent	Very consistent	Very consistent	Very inconsistent	Very consistent	More consistent	commonly	Less consistent	Very inconsistent	Very consistent	More consistent	Very consistent	More consistent	Very inconsistent	More consistent
478	female	grade three	countryside	Very consistent	Very consistent	Very consistent	Very consistent	Very consistent	Very consistent	Very consistent	Very consistent	Very consistent	Very consistent	Very consistent	Very consistent	Very consistent	Very consistent	Very consistent	Very consistent	Very consistent	Very consistent	Very consistent	Very consistent	uncertain	More consistent	Very consistent	Very consistent	Very consistent	Very consistent	Very consistent	Very consistent	uncertain	Very consistent	Very consistent	More consistent	Very consistent	Very consistent	Very consistent	Very consistent	Very consistent	Very consistent	Very consistent	Very consistent	Very consistent	Very consistent	Very consistent	Very consistent	Very consistent	Very consistent
479	male	grade two	countryside	A little in line	Very consistent	Very consistent	Very consistent	Very consistent	Very consistent	Very consistent	Very consistent	Very consistent	Very consistent	Very consistent	Very consistent	Very consistent	Very consistent	Very consistent	Very consistent	Very consistent	Very consistent	Very consistent	Very consistent	Very consistent	Very consistent	Very consistent	Very consistent	Very consistent	Very consistent	Very consistent	Very consistent	Very consistent	Very consistent	Very consistent	Very consistent	Very consistent	Very consistent	Very consistent	Very consistent	Very consistent	Very consistent	Very consistent	Very consistent	Very consistent	Very consistent	Very consistent	Very consistent	Very consistent	Very consistent
480	female	grade three	city	uncertain	uncertain	A little inconsistent	A little in line	A little in line	uncertain	accord with	A little inconsistent	uncertain	uncertain	accord with	A little in line	A little in line	A little in line	uncertain	uncertain	uncertain	More consistent	More consistent	uncertain	Less consistent	More consistent	uncertain	Very inconsistent	Less consistent	uncertain	Less consistent	Less consistent	Less consistent	More consistent	Less consistent	uncertain	uncertain	More consistent	More consistent	commonly	More consistent	More consistent	commonly	More consistent	More consistent	More consistent	Very consistent	Very consistent	Less consistent	commonly
481	female	grade three	city	Very consistent	Very consistent	Very consistent	Very consistent	Very consistent	Very consistent	Very consistent	Very consistent	Very consistent	Very consistent	Very consistent	Very consistent	Very consistent	Very consistent	Very consistent	Very consistent	Very consistent	Very consistent	Very consistent	Very consistent	Very consistent	Very consistent	Very consistent	Very consistent	Very consistent	Very consistent	Very consistent	Very consistent	Very consistent	Very consistent	Very consistent	Very consistent	Very consistent	Very consistent	Very consistent	Very consistent	Very consistent	commonly	commonly	Very consistent	Very consistent	Very consistent	Very consistent	Very consistent	commonly	Less consistent
482	male	grade three	countryside	Very consistent	Very consistent	Very consistent	Very consistent	Very consistent	Very consistent	Very consistent	Very consistent	Very consistent	Very consistent	Very consistent	Very consistent	Very consistent	Very consistent	Very consistent	accord with	Very consistent	More consistent	Very consistent	Very consistent	More consistent	More consistent	Very consistent	Very consistent	Very consistent	Very consistent	Very consistent	Very consistent	More consistent	Very consistent	Very consistent	More consistent	Very consistent	More consistent	More consistent	More consistent	Very consistent	More consistent	commonly	More consistent	More consistent	commonly	More consistent	More consistent	More consistent	commonly
483	male	grade one	countryside	A little in line	A little in line	Very consistent	Very consistent	Very consistent	A little in line	A little in line	accord with	accord with	Very consistent	A little in line	Very consistent	Very consistent	Very consistent	Very consistent	Very consistent	Very consistent	Less consistent	More consistent	More consistent	uncertain	uncertain	uncertain	Very inconsistent	Very inconsistent	Very inconsistent	Less consistent	Very inconsistent	Very inconsistent	Very inconsistent	Very inconsistent	Very inconsistent	Very inconsistent	Very inconsistent	Very consistent	Very consistent	Very consistent	Less consistent	Very inconsistent	Very consistent	Very consistent	Very inconsistent	Very consistent	Very consistent	Very inconsistent	Very consistent
484	female	grade two	city	Very consistent	Very consistent	Very consistent	Very consistent	Very consistent	Very consistent	Very consistent	Very consistent	Very consistent	Very consistent	Very consistent	Very consistent	Very consistent	Very consistent	Very consistent	Very consistent	Very consistent	More consistent	Very consistent	Very consistent	Very inconsistent	uncertain	More consistent	More consistent	More consistent	More consistent	More consistent	Very consistent	uncertain	Very consistent	Very consistent	More consistent	More consistent	Very consistent	Very consistent	Very consistent	Very consistent	More consistent	Very inconsistent	More consistent	Very consistent	Very consistent	Very consistent	Very consistent	Very consistent	commonly
485	female	grade three	city	Very consistent	Very consistent	Very consistent	Very consistent	Very consistent	Very consistent	Very consistent	Very consistent	Very consistent	Very consistent	Very consistent	Very consistent	Very consistent	Very consistent	Very consistent	Very consistent	Very consistent	More consistent	More consistent	Very consistent	uncertain	Very consistent	More consistent	Very consistent	Very consistent	More consistent	More consistent	More consistent	More consistent	Very consistent	More consistent	More consistent	More consistent	More consistent	Very consistent	Very consistent	Very consistent	Very consistent	Very consistent	Very consistent	Very consistent	commonly	Very consistent	Very consistent	Very consistent	Very consistent
486	female	grade two	countryside	Very consistent	Very consistent	Very consistent	A little in line	A little in line	A little in line	uncertain	uncertain	uncertain	A little in line	uncertain	A little in line	uncertain	A little in line	uncertain	A little in line	A little in line	uncertain	uncertain	More consistent	More consistent	More consistent	More consistent	More consistent	More consistent	More consistent	uncertain	uncertain	uncertain	uncertain	uncertain	Less consistent	Less consistent	uncertain	commonly	More consistent	More consistent	commonly	commonly	More consistent	commonly	More consistent	More consistent	More consistent	commonly	commonly
487	female	grade three	city	uncertain	A little inconsistent	Very inconsistent	Very inconsistent	accord with	Very inconsistent	uncertain	uncertain	uncertain	uncertain	accord with	uncertain	uncertain	uncertain	uncertain	accord with	accord with	More consistent	More consistent	More consistent	More consistent	Very inconsistent	More consistent	Less consistent	Very inconsistent	uncertain	uncertain	Very inconsistent	uncertain	Very consistent	uncertain	uncertain	More consistent	More consistent	More consistent	More consistent	More consistent	More consistent	Less consistent	commonly	More consistent	More consistent	More consistent	More consistent	More consistent	commonly
488	female	grade one	countryside	Very consistent	Very consistent	Very consistent	Very consistent	Very consistent	Very consistent	Very consistent	Very consistent	Very consistent	Very consistent	Very consistent	Very consistent	Very consistent	Very consistent	Very consistent	Very consistent	Very consistent	Very consistent	Very consistent	Very consistent	uncertain	More consistent	Very consistent	Very consistent	Very consistent	Very consistent	Very consistent	Very consistent	uncertain	More consistent	More consistent	Less consistent	More consistent	Very consistent	More consistent	More consistent	More consistent	commonly	commonly	More consistent	commonly	More consistent	More consistent	More consistent	commonly	commonly
489	female	grade three	city	Very consistent	Very consistent	Very consistent	Very consistent	Very consistent	Very consistent	Very consistent	Very consistent	Very consistent	Very consistent	Very consistent	Very consistent	Very consistent	Very consistent	Very consistent	Very consistent	Very consistent	More consistent	Very consistent	Very consistent	Very consistent	Very consistent	Very consistent	Very consistent	Very consistent	Very consistent	uncertain	Very consistent	More consistent	Very consistent	Very consistent	Very consistent	Very consistent	Very consistent	Very consistent	Very consistent	Very consistent	Very consistent	Very consistent	Very consistent	Very consistent	Very consistent	Very consistent	Very consistent	Very consistent	Very consistent
490	female	grade one	city	Very consistent	Very consistent	Very consistent	accord with	Very consistent	Very consistent	Very consistent	Very consistent	accord with	Very consistent	Very consistent	Very consistent	Very consistent	Very consistent	Very consistent	Very consistent	Very consistent	More consistent	More consistent	Very consistent	More consistent	More consistent	More consistent	Very consistent	Very consistent	Very consistent	Very consistent	Very consistent	uncertain	Very consistent	More consistent	More consistent	Very consistent	Very consistent	Very consistent	Very consistent	Very consistent	More consistent	commonly	Very consistent	Very consistent	commonly	More consistent	Very consistent	commonly	Very consistent
491	male	grade one	city	Very consistent	accord with	Very consistent	accord with	accord with	Very consistent	Very consistent	Very consistent	Very consistent	accord with	accord with	Very consistent	accord with	Very consistent	Very consistent	accord with	accord with	More consistent	More consistent	More consistent	More consistent	uncertain	More consistent	More consistent	More consistent	More consistent	More consistent	More consistent	Very inconsistent	Less consistent	More consistent	Less consistent	Less consistent	More consistent	More consistent	More consistent	More consistent	More consistent	Very inconsistent	More consistent	More consistent	More consistent	More consistent	Very consistent	Very consistent	More consistent
492	female	grade three	city	Very consistent	Very consistent	Very consistent	Very consistent	Very consistent	Very consistent	Very consistent	Very consistent	Very consistent	Very consistent	Very consistent	Very consistent	Very consistent	Very consistent	Very consistent	Very consistent	Very consistent	Very consistent	Very consistent	Very consistent	Very consistent	Very consistent	Very consistent	Very consistent	Very consistent	Very consistent	Very consistent	Very consistent	Very consistent	Very consistent	Very consistent	Very consistent	Very consistent	Very consistent	Very consistent	Very consistent	Very consistent	Very consistent	Very inconsistent	Very consistent	Very consistent	Very consistent	Very consistent	Very consistent	More consistent	Very consistent
493	female	grade three	city	uncertain	Very consistent	Very consistent	Very consistent	Very consistent	Very consistent	Very consistent	Very consistent	Very consistent	Very consistent	Very consistent	Very consistent	Very consistent	Very consistent	Very consistent	Very consistent	Very consistent	Very consistent	Very consistent	Very consistent	Very consistent	Very consistent	Very consistent	Very consistent	Very consistent	Very consistent	Very consistent	Very consistent	Very consistent	Very consistent	Very consistent	Very consistent	Very consistent	Very consistent	Very consistent	Very consistent	Very consistent	Very consistent	Very consistent	Very consistent	Very consistent	Very consistent	Very consistent	Very consistent	Very consistent	Very consistent
494	male	grade two	city	accord with	accord with	accord with	A little in line	accord with	accord with	accord with	accord with	accord with	accord with	accord with	accord with	accord with	accord with	accord with	accord with	accord with	More consistent	More consistent	More consistent	More consistent	More consistent	More consistent	More consistent	More consistent	More consistent	More consistent	More consistent	More consistent	More consistent	More consistent	More consistent	More consistent	More consistent	More consistent	More consistent	More consistent	commonly	commonly	commonly	More consistent	More consistent	More consistent	More consistent	More consistent	More consistent
495	female	grade one	city	uncertain	accord with	accord with	accord with	accord with	accord with	Very consistent	accord with	Very consistent	accord with	accord with	Very consistent	accord with	accord with	Very consistent	accord with	Very consistent	uncertain	uncertain	uncertain	uncertain	Less consistent	uncertain	uncertain	uncertain	uncertain	Less consistent	More consistent	Less consistent	uncertain	Less consistent	uncertain	uncertain	uncertain	Less consistent	More consistent	Very consistent	commonly	commonly	commonly	Very consistent	More consistent	More consistent	Very consistent	More consistent	More consistent
496	male	grade one	city	accord with	Very consistent	Very consistent	Very consistent	Very consistent	Very consistent	Very consistent	Very consistent	Very consistent	Very consistent	Very consistent	Very consistent	Very consistent	Very consistent	Very consistent	Very consistent	Very consistent	More consistent	Very consistent	Very consistent	More consistent	Very consistent	Very consistent	Very consistent	Very consistent	Very consistent	Very consistent	Very consistent	Very consistent	Very consistent	Very consistent	Very consistent	Very consistent	Very consistent	Very consistent	Very consistent	Very consistent	Very consistent	commonly	Very consistent	Very consistent	Very consistent	Very consistent	Very consistent	Very consistent	Very consistent
497	female	grade one	countryside	accord with	A little in line	Very consistent	A little in line	Very consistent	Very consistent	Very consistent	Very consistent	Very consistent	A little in line	Very consistent	A little in line	Very consistent	Very consistent	Very consistent	Very inconsistent	Very consistent	Very inconsistent	Very consistent	Very consistent	Very inconsistent	Very inconsistent	Very inconsistent	Very consistent	Very inconsistent	Very consistent	Very consistent	Very consistent	Very consistent	Very consistent	Very consistent	Very inconsistent	Very consistent	Very consistent	Very consistent	Very consistent	Very consistent	Very inconsistent	commonly	commonly	Very consistent	More consistent	More consistent	Very consistent	Very consistent	commonly
498	female	grade three	countryside	A little in line	Very consistent	Very consistent	Very consistent	Very consistent	Very consistent	Very consistent	Very consistent	Very consistent	Very consistent	Very consistent	Very consistent	Very consistent	Very consistent	Very consistent	Very consistent	Very consistent	Very consistent	Very consistent	Very consistent	Very consistent	Very consistent	Very consistent	Very consistent	Very consistent	Very consistent	Very consistent	Very consistent	Very consistent	Very consistent	Very consistent	Very consistent	Very consistent	Very consistent	Very consistent	Very consistent	Very consistent	Very consistent	Very consistent	Very consistent	Very consistent	Very consistent	Very consistent	Very consistent	Very consistent	Very consistent
499	male	grade one	city	Very consistent	Very consistent	Very consistent	Very consistent	Very consistent	Very consistent	Very consistent	Very consistent	Very consistent	Very consistent	Very consistent	Very consistent	Very consistent	Very consistent	Very consistent	Very consistent	Very consistent	More consistent	More consistent	Very consistent	Very inconsistent	uncertain	Very consistent	Very consistent	More consistent	Very consistent	Very consistent	Very consistent	More consistent	Very consistent	Very consistent	Very inconsistent	Less consistent	Very consistent	More consistent	Very consistent	Very consistent	More consistent	commonly	More consistent	More consistent	More consistent	More consistent	More consistent	Very consistent	Very consistent
500	male	grade one	city	Very consistent	Very consistent	Very consistent	Very consistent	Very consistent	Very consistent	Very consistent	accord with	Very consistent	accord with	accord with	Very consistent	Very consistent	Very consistent	Very consistent	Very consistent	Very consistent	uncertain	Very consistent	Very consistent	More consistent	More consistent	More consistent	More consistent	More consistent	More consistent	More consistent	More consistent	Very inconsistent	More consistent	uncertain	Less consistent	Less consistent	More consistent	Very consistent	Very consistent	Very consistent	More consistent	Less consistent	commonly	commonly	commonly	More consistent	Very consistent	commonly	commonly
501	female	grade three	countryside	A little in line	Very consistent	uncertain	uncertain	Very consistent	A little in line	uncertain	uncertain	Very consistent	A little in line	accord with	Very consistent	Very consistent	Very consistent	A little in line	accord with	accord with	Very consistent	Very consistent	Very consistent	Very consistent	Very consistent	Very consistent	Very consistent	Very consistent	Very consistent	Very consistent	Very consistent	Very consistent	Very consistent	Very consistent	Very consistent	Very consistent	Very consistent	More consistent	commonly	commonly	More consistent	commonly	More consistent	More consistent	More consistent	More consistent	Very consistent	commonly	Less consistent
502	female	grade one	city	Very consistent	A little in line	accord with	A little in line	Very consistent	A little in line	Very consistent	Very consistent	Very consistent	Very consistent	Very consistent	Very consistent	Very consistent	Very consistent	Very consistent	Very consistent	Very consistent	uncertain	uncertain	uncertain	uncertain	uncertain	uncertain	uncertain	uncertain	uncertain	uncertain	uncertain	uncertain	uncertain	uncertain	More consistent	More consistent	More consistent	commonly	More consistent	commonly	Less consistent	Less consistent	Less consistent	More consistent	More consistent	Less consistent	Very consistent	Less consistent	commonly
503	male	grade three	city	accord with	Very consistent	Very consistent	Very consistent	Very consistent	Very consistent	Very consistent	Very consistent	Very consistent	Very consistent	Very consistent	Very consistent	Very consistent	Very consistent	Very consistent	Very consistent	Very consistent	Very consistent	Very consistent	Very consistent	Very consistent	More consistent	Very consistent	Very consistent	Very consistent	Very consistent	Very consistent	Very consistent	Very consistent	Very consistent	Very consistent	More consistent	Very consistent	Very consistent	Very consistent	Very consistent	Very consistent	Very consistent	commonly	More consistent	Very consistent	Very consistent	Very consistent	Very consistent	commonly	More consistent
504	female	grade one	countryside	Very consistent	accord with	accord with	accord with	accord with	Very consistent	Very consistent	Very consistent	accord with	A little in line	Very consistent	Very consistent	accord with	Very consistent	Very consistent	Very consistent	Very consistent	More consistent	More consistent	More consistent	uncertain	uncertain	uncertain	More consistent	More consistent	More consistent	uncertain	Very consistent	uncertain	More consistent	uncertain	More consistent	More consistent	More consistent	Very consistent	Very consistent	More consistent	Very consistent	commonly	Very consistent	Very consistent	More consistent	commonly	Very consistent	commonly	commonly
505	female	grade one	city	Very consistent	Very consistent	Very consistent	accord with	Very consistent	Very consistent	Very consistent	Very consistent	Very consistent	Very consistent	Very consistent	Very consistent	Very consistent	Very consistent	Very consistent	Very consistent	Very consistent	uncertain	More consistent	Very consistent	More consistent	More consistent	More consistent	Very consistent	More consistent	More consistent	More consistent	Very consistent	Very consistent	Very consistent	More consistent	More consistent	More consistent	More consistent	Very consistent	Very consistent	Very consistent	Very consistent	More consistent	Very consistent	Very consistent	Very consistent	Very consistent	More consistent	More consistent	commonly
506	male	grade one	city	Very consistent	Very consistent	Very consistent	Very consistent	Very consistent	Very consistent	Very consistent	Very consistent	Very consistent	Very consistent	Very consistent	Very consistent	Very consistent	Very consistent	Very consistent	Very consistent	Very consistent	Very consistent	Very consistent	Very consistent	Very consistent	Very consistent	Very consistent	Very consistent	Very consistent	Very consistent	Very consistent	Very consistent	Very consistent	Very consistent	Very consistent	Very consistent	Very consistent	Very consistent	More consistent	Very consistent	Very consistent	Very consistent	Less consistent	Very consistent	Very consistent	Very consistent	Very consistent	Very consistent	commonly	More consistent
507	female	grade three	city	Very consistent	Very consistent	Very consistent	Very consistent	Very consistent	Very consistent	Very consistent	Very consistent	Very consistent	Very consistent	Very consistent	Very consistent	Very consistent	Very consistent	Very consistent	Very consistent	Very consistent	Very consistent	Very consistent	Very consistent	Very consistent	Very consistent	Very consistent	Very consistent	Very consistent	Very consistent	Very consistent	Very consistent	Very consistent	Very consistent	Very consistent	Very consistent	Very consistent	Very consistent	Very consistent	Very consistent	Very consistent	Very consistent	commonly	commonly	Very consistent	Very consistent	Very consistent	Very consistent	commonly	Very consistent
508	male	grade one	city	Very consistent	Very consistent	Very consistent	A little in line	accord with	accord with	accord with	accord with	accord with	accord with	accord with	accord with	accord with	accord with	accord with	accord with	accord with	More consistent	More consistent	Very consistent	Very consistent	Very consistent	Very consistent	Very consistent	Very consistent	Very consistent	Very consistent	Very consistent	Very consistent	Very consistent	Very consistent	Very consistent	Very consistent	Very consistent	Very consistent	Very consistent	Very consistent	Very consistent	Very consistent	Very consistent	Very consistent	Very consistent	Very consistent	Very consistent	Very consistent	Very consistent
509	female	grade three	countryside	uncertain	A little in line	A little inconsistent	A little in line	uncertain	accord with	Very consistent	uncertain	uncertain	uncertain	Very consistent	uncertain	uncertain	uncertain	accord with	accord with	uncertain	Very consistent	Very consistent	Very consistent	Very consistent	Very consistent	Very consistent	Very consistent	Very consistent	Very consistent	Very consistent	Very consistent	Very consistent	Very consistent	Very consistent	Very consistent	Very consistent	Very consistent	More consistent	More consistent	More consistent	More consistent	Less consistent	More consistent	More consistent	Very consistent	Very consistent	Very consistent	Very consistent	Less consistent
510	female	grade one	city	Very consistent	Very consistent	Very consistent	Very consistent	Very consistent	Very consistent	Very consistent	Very consistent	Very consistent	Very consistent	Very consistent	Very consistent	Very consistent	Very consistent	Very consistent	Very consistent	Very consistent	Very consistent	Very consistent	Very consistent	Very consistent	Very consistent	Very consistent	Very consistent	Very consistent	Very consistent	Very consistent	Very consistent	Very consistent	Very consistent	Very consistent	Very consistent	Very consistent	Very consistent	Very consistent	Very consistent	Very consistent	Very consistent	Very consistent	Very consistent	Very consistent	Very consistent	Very consistent	Very consistent	Very consistent	Very consistent
511	female	grade three	city	Very consistent	Very consistent	Very consistent	Very consistent	Very consistent	Very consistent	Very consistent	Very consistent	Very consistent	Very consistent	Very consistent	Very consistent	Very consistent	Very consistent	Very consistent	Very consistent	Very consistent	Very consistent	Very consistent	Very consistent	Very consistent	Very consistent	Very consistent	Very consistent	Very consistent	Very consistent	Very consistent	Very consistent	Very consistent	Very consistent	Very consistent	Very consistent	Very consistent	Very consistent	Very consistent	Very consistent	Very consistent	Very consistent	Very consistent	Very consistent	Very consistent	Very consistent	Very consistent	Very consistent	Very consistent	Very consistent
512	female	grade three	countryside	Very consistent	Very consistent	A little in line	A little in line	accord with	Very consistent	accord with	accord with	accord with	accord with	accord with	accord with	accord with	accord with	accord with	accord with	accord with	Very consistent	Very consistent	More consistent	More consistent	More consistent	More consistent	More consistent	Very consistent	More consistent	More consistent	Very consistent	More consistent	More consistent	Very consistent	More consistent	More consistent	More consistent	Very consistent	More consistent	Very consistent	More consistent	Less consistent	Very consistent	More consistent	More consistent	Very consistent	Very consistent	More consistent	commonly
513	male	grade three	city	Very consistent	Very consistent	Very consistent	Very consistent	Very consistent	Very consistent	Very consistent	Very consistent	Very consistent	Very consistent	Very consistent	Very consistent	Very consistent	Very consistent	Very consistent	Very consistent	Very consistent	Very consistent	Very consistent	Very consistent	Very consistent	Very consistent	Very consistent	Very consistent	Very consistent	Very consistent	Very consistent	Very consistent	Very consistent	Very consistent	Very consistent	Very consistent	Very consistent	Very consistent	Very consistent	Very consistent	Very consistent	More consistent	commonly	commonly	Very consistent	More consistent	Very consistent	Very consistent	commonly	More consistent
514	female	grade two	city	A little inconsistent	Very inconsistent	uncertain	Very inconsistent	A little inconsistent	A little in line	Very consistent	Very consistent	Very consistent	Very consistent	Very consistent	Very consistent	Very consistent	Very consistent	Very consistent	Very consistent	Very consistent	Very consistent	Very consistent	Very consistent	Very consistent	Very consistent	Very consistent	Very consistent	Very consistent	Very consistent	Very consistent	Very consistent	Very consistent	Very consistent	Very consistent	Very consistent	Very consistent	Very consistent	Very consistent	Very consistent	Very consistent	Very consistent	Very consistent	Very consistent	Very consistent	Very consistent	Very consistent	Very consistent	Very consistent	Very consistent
515	female	grade three	city	Very consistent	Very consistent	Very consistent	Very consistent	Very consistent	Very consistent	Very consistent	Very consistent	Very consistent	Very consistent	Very consistent	Very consistent	Very consistent	Very consistent	Very consistent	Very consistent	Very consistent	Very consistent	Very consistent	Very consistent	Very consistent	Very consistent	Very consistent	Very consistent	Very consistent	Very consistent	Very consistent	Very consistent	Very consistent	Very consistent	Very consistent	Very consistent	Very consistent	Very consistent	Very consistent	Very consistent	Very consistent	Very consistent	commonly	Very consistent	Very consistent	commonly	commonly	Very consistent	Very consistent	More consistent
516	male	grade three	city	A little in line	accord with	Very consistent	accord with	accord with	uncertain	uncertain	uncertain	A little in line	A little in line	accord with	uncertain	A little in line	A little in line	Very consistent	accord with	accord with	uncertain	More consistent	More consistent	uncertain	Less consistent	More consistent	uncertain	More consistent	More consistent	More consistent	More consistent	uncertain	Very consistent	Less consistent	uncertain	uncertain	More consistent	commonly	More consistent	More consistent	More consistent	Less consistent	More consistent	More consistent	More consistent	More consistent	Very consistent	commonly	commonly
517	male	grade three	city	Very consistent	Very consistent	Very consistent	Very consistent	Very consistent	Very consistent	Very consistent	Very consistent	Very consistent	Very consistent	Very consistent	Very consistent	Very consistent	Very consistent	Very consistent	Very consistent	Very consistent	Very consistent	Very consistent	Very consistent	Very consistent	Very consistent	Very consistent	Very consistent	Very consistent	Very consistent	Very consistent	Very consistent	Less consistent	Very consistent	More consistent	Very consistent	Very consistent	Very consistent	Very consistent	Very consistent	Very consistent	Very consistent	Very inconsistent	Very consistent	Very consistent	Very consistent	Very consistent	Very consistent	Very consistent	Very consistent
518	female	grade one	city	Very consistent	Very consistent	Very consistent	Very consistent	Very consistent	Very consistent	Very consistent	Very consistent	Very consistent	Very consistent	Very consistent	Very consistent	Very consistent	Very consistent	Very consistent	Very consistent	Very consistent	Very consistent	Very consistent	Very consistent	Very consistent	Very consistent	Very consistent	Very consistent	Very consistent	Very consistent	Very consistent	Very consistent	Very consistent	Very consistent	Very consistent	Very consistent	Very consistent	Very consistent	Less consistent	Less consistent	commonly	Very consistent	More consistent	commonly	commonly	Very consistent	Less consistent	commonly	commonly	commonly
519	male	grade three	countryside	Very consistent	Very consistent	Very consistent	Very consistent	Very consistent	Very consistent	Very consistent	Very consistent	Very consistent	Very consistent	Very consistent	Very consistent	Very consistent	Very consistent	Very consistent	Very consistent	Very consistent	Very consistent	Very consistent	Very consistent	Very consistent	Very consistent	Very consistent	Very consistent	Very consistent	Very consistent	Very consistent	Very consistent	Very consistent	Very consistent	Very consistent	Very consistent	Very consistent	Very consistent	Very consistent	Very consistent	Very consistent	Very consistent	Very consistent	Very consistent	Very consistent	Very consistent	Very consistent	Very consistent	Very consistent	Very consistent
520	male	grade three	city	Very consistent	Very consistent	Very consistent	Very consistent	Very consistent	Very consistent	Very consistent	Very consistent	Very consistent	Very consistent	Very consistent	Very consistent	Very consistent	Very consistent	Very consistent	Very consistent	Very consistent	Very consistent	Very consistent	Very consistent	Very consistent	Very consistent	Very consistent	Very consistent	Very consistent	Very consistent	Very consistent	Very consistent	Very consistent	Very consistent	Very consistent	Very consistent	Very consistent	Very consistent	Very consistent	Very consistent	Very consistent	Very consistent	Very consistent	Very consistent	Very consistent	Very consistent	Very consistent	Very consistent	Very consistent	Very consistent
521	male	grade two	city	uncertain	A little in line	Very inconsistent	uncertain	uncertain	uncertain	uncertain	uncertain	uncertain	uncertain	uncertain	uncertain	uncertain	uncertain	uncertain	uncertain	uncertain	uncertain	uncertain	uncertain	uncertain	uncertain	uncertain	uncertain	uncertain	uncertain	uncertain	uncertain	uncertain	uncertain	uncertain	uncertain	uncertain	uncertain	commonly	commonly	commonly	commonly	commonly	commonly	commonly	commonly	commonly	commonly	commonly	commonly
522	male	grade one	countryside	Very consistent	Very consistent	Very consistent	Very consistent	Very consistent	Very consistent	Very consistent	Very consistent	Very consistent	Very consistent	Very consistent	Very consistent	Very consistent	Very consistent	Very consistent	Very consistent	Very consistent	Very consistent	Very consistent	Very consistent	Very consistent	Very consistent	Very consistent	Very consistent	Very consistent	Very consistent	Very consistent	Very consistent	Very consistent	Very consistent	Very consistent	Very consistent	Very consistent	Very consistent	Very consistent	Very consistent	Very consistent	Very consistent	Very consistent	Very consistent	Very consistent	Very consistent	Very consistent	Very consistent	Less consistent	commonly
523	female	grade three	city	A little in line	accord with	accord with	Very consistent	accord with	A little in line	accord with	accord with	A little in line	accord with	accord with	accord with	Very consistent	accord with	accord with	accord with	accord with	More consistent	Very consistent	Very consistent	More consistent	Very consistent	Very consistent	Very consistent	Very consistent	Very consistent	Very consistent	Very consistent	Very consistent	Very consistent	Very consistent	Very consistent	Very consistent	Very consistent	commonly	commonly	More consistent	Very consistent	Less consistent	More consistent	Very consistent	More consistent	More consistent	Very consistent	Very consistent	Very consistent
524	male	grade one	city	Very consistent	Very consistent	Very consistent	Very inconsistent	Very consistent	Very inconsistent	Very inconsistent	Very consistent	Very consistent	Very consistent	uncertain	Very consistent	uncertain	Very consistent	Very consistent	accord with	Very consistent	More consistent	More consistent	More consistent	Less consistent	Less consistent	uncertain	More consistent	Less consistent	More consistent	Less consistent	uncertain	Less consistent	More consistent	More consistent	More consistent	More consistent	More consistent	More consistent	More consistent	More consistent	More consistent	More consistent	More consistent	Less consistent	More consistent	More consistent	Less consistent	More consistent	commonly
525	female	grade three	city	Very consistent	Very consistent	Very consistent	Very consistent	Very consistent	Very consistent	Very consistent	Very consistent	Very consistent	Very consistent	Very consistent	Very consistent	Very consistent	Very consistent	Very consistent	Very consistent	Very consistent	Very consistent	Very consistent	Very consistent	Very consistent	Very consistent	Very consistent	Very consistent	Very consistent	Very consistent	Very consistent	Very consistent	Very consistent	Very consistent	Very consistent	Very consistent	Very consistent	Very consistent	Very consistent	Very consistent	Very consistent	Very consistent	Very consistent	Very consistent	Very consistent	Very consistent	Very consistent	Very consistent	Very consistent	Very consistent
526	male	grade three	city	accord with	accord with	accord with	accord with	accord with	accord with	accord with	accord with	accord with	accord with	accord with	accord with	accord with	accord with	accord with	accord with	accord with	More consistent	Very consistent	Very consistent	Very consistent	Very consistent	Very consistent	Very consistent	Very consistent	Very consistent	Very consistent	Very consistent	Very consistent	Very consistent	Very consistent	Very consistent	Very consistent	Very consistent	Very consistent	Very consistent	Very consistent	Very consistent	Very consistent	Very consistent	Very consistent	Very consistent	Very consistent	Very consistent	Very consistent	Very consistent
527	male	grade three	countryside	Very consistent	Very consistent	Very consistent	Very consistent	Very consistent	Very consistent	Very consistent	Very consistent	Very consistent	Very consistent	Very consistent	Very consistent	Very consistent	Very consistent	Very consistent	Very consistent	Very consistent	Very consistent	Very consistent	Very consistent	Very consistent	Very consistent	Very consistent	Very consistent	Very consistent	Very consistent	Very consistent	Very consistent	Very consistent	Very consistent	Very consistent	Very consistent	Very consistent	Very consistent	Very consistent	Very consistent	Very consistent	Very consistent	Very consistent	Very inconsistent	Less consistent	commonly	More consistent	Very consistent	More consistent	More consistent
528	female	grade three	city	accord with	accord with	accord with	Very consistent	Very consistent	Very consistent	Very consistent	Very consistent	Very consistent	Very consistent	Very consistent	Very consistent	Very consistent	Very consistent	Very consistent	Very consistent	Very consistent	More consistent	Very consistent	Very consistent	More consistent	More consistent	Very consistent	Very consistent	Very consistent	Very consistent	More consistent	Very consistent	Very consistent	Very consistent	Very consistent	Very consistent	Very consistent	Very consistent	More consistent	More consistent	Very consistent	More consistent	commonly	Very consistent	Very consistent	More consistent	Very consistent	Very consistent	More consistent	Very consistent
529	male	grade two	city	Very consistent	Very consistent	accord with	accord with	Very consistent	A little in line	Very consistent	accord with	Very consistent	Very consistent	accord with	accord with	accord with	accord with	accord with	accord with	A little in line	Very consistent	More consistent	Very consistent	More consistent	Very consistent	Very consistent	Very consistent	Very consistent	More consistent	Very consistent	Very consistent	More consistent	Very consistent	Very consistent	Very consistent	Very consistent	Very consistent	More consistent	Very consistent	Very consistent	Very consistent	Very consistent	Very consistent	More consistent	More consistent	Very consistent	Very consistent	Very consistent	Very consistent
530	female	grade two	city	accord with	A little in line	A little in line	A little in line	A little in line	A little in line	A little in line	A little in line	A little in line	A little in line	A little in line	A little in line	A little in line	A little in line	A little in line	A little in line	A little in line	More consistent	More consistent	More consistent	More consistent	More consistent	More consistent	More consistent	More consistent	More consistent	More consistent	More consistent	More consistent	More consistent	More consistent	More consistent	More consistent	More consistent	More consistent	More consistent	More consistent	More consistent	More consistent	More consistent	More consistent	More consistent	More consistent	More consistent	More consistent	More consistent
531	male	grade three	city	Very consistent	accord with	accord with	Very consistent	Very consistent	accord with	accord with	A little in line	accord with	accord with	accord with	accord with	accord with	accord with	Very consistent	Very consistent	accord with	Very consistent	Very consistent	More consistent	More consistent	More consistent	More consistent	Very consistent	More consistent	Very consistent	More consistent	More consistent	More consistent	Very consistent	Very consistent	More consistent	More consistent	Very consistent	More consistent	More consistent	More consistent	More consistent	More consistent	More consistent	Very consistent	Very consistent	More consistent	More consistent	More consistent	More consistent
532	female	grade three	city	accord with	Very consistent	accord with	Very consistent	Very consistent	Very consistent	Very consistent	Very consistent	accord with	Very consistent	Very consistent	Very consistent	Very consistent	Very consistent	Very consistent	Very consistent	Very consistent	Very consistent	Very consistent	Very consistent	Very consistent	Very consistent	Very consistent	Very consistent	Very consistent	Very consistent	Very consistent	Very consistent	Very consistent	Very consistent	Very consistent	Very consistent	Very consistent	Very consistent	Very consistent	Very consistent	Very consistent	Very consistent	Very consistent	Very consistent	Very consistent	Very consistent	Very consistent	Very consistent	Very consistent	Very consistent
533	female	grade three	countryside	Very consistent	Very consistent	Very consistent	Very consistent	Very consistent	Very consistent	Very consistent	Very consistent	Very consistent	Very consistent	Very consistent	Very consistent	Very consistent	Very consistent	Very consistent	Very consistent	Very consistent	Very consistent	Very consistent	Very consistent	Very consistent	Very consistent	Very consistent	Very consistent	Very consistent	Very consistent	Very consistent	Very consistent	Very consistent	Very consistent	Very consistent	Very consistent	Very consistent	Very consistent	Very consistent	Very consistent	Very consistent	Very consistent	Very consistent	Very consistent	Very consistent	Very consistent	Very consistent	Very consistent	Very consistent	Very consistent
534	male	grade three	countryside	Very consistent	Very consistent	Very consistent	Very consistent	Very consistent	Very consistent	Very consistent	Very consistent	Very consistent	Very consistent	Very consistent	Very consistent	Very consistent	Very consistent	Very consistent	Very consistent	Very consistent	Very consistent	Very consistent	Very consistent	Very consistent	Very consistent	Very consistent	Very consistent	Very consistent	Very consistent	Very consistent	Very consistent	Very consistent	Very consistent	Very consistent	Very consistent	Very consistent	Very consistent	Very consistent	Very consistent	Very consistent	Very consistent	Very consistent	Very consistent	Very consistent	Very consistent	Very consistent	Very consistent	Very consistent	Very consistent
535	female	grade three	countryside	A little in line	accord with	A little in line	accord with	A little in line	accord with	accord with	accord with	Very consistent	Very consistent	Very consistent	Very consistent	Very consistent	Very consistent	Very consistent	accord with	accord with	More consistent	Very consistent	Very consistent	Very consistent	Very consistent	Very consistent	Very consistent	More consistent	Very consistent	More consistent	More consistent	Very consistent	Very consistent	Very consistent	Very consistent	Very consistent	Very consistent	More consistent	More consistent	Very consistent	More consistent	Less consistent	Very inconsistent	Very consistent	commonly	commonly	Very consistent	Very consistent	More consistent
536	male	grade one	countryside	Very consistent	Very consistent	Very consistent	Very consistent	Very consistent	Very consistent	Very consistent	Very consistent	Very consistent	Very consistent	Very consistent	Very consistent	Very consistent	Very consistent	Very consistent	Very consistent	Very consistent	More consistent	Very consistent	Very consistent	More consistent	More consistent	Very consistent	Very consistent	Very consistent	Very consistent	Very consistent	Very consistent	More consistent	More consistent	More consistent	uncertain	More consistent	More consistent	Very consistent	Very consistent	Very consistent	Very consistent	Very inconsistent	commonly	commonly	Very inconsistent	Very consistent	commonly	commonly	Very consistent
537	female	grade three	city	Very consistent	Very consistent	Very consistent	Very consistent	Very consistent	Very consistent	Very consistent	Very consistent	Very consistent	Very consistent	Very consistent	Very consistent	Very consistent	Very consistent	Very consistent	Very consistent	Very consistent	Very consistent	Very consistent	Very consistent	More consistent	Very consistent	Very consistent	Very consistent	Very consistent	Very consistent	Very consistent	Very consistent	Very consistent	Very consistent	Very consistent	Very consistent	Very consistent	Very consistent	Very consistent	Very consistent	Very consistent	Very consistent	commonly	Very consistent	Very consistent	Very consistent	Very consistent	Very consistent	Very consistent	Very consistent
538	male	grade three	city	Very consistent	Very consistent	Very consistent	Very consistent	Very consistent	Very consistent	Very consistent	Very consistent	Very consistent	Very consistent	Very consistent	Very consistent	Very consistent	Very consistent	Very consistent	Very consistent	Very consistent	uncertain	Very consistent	Very consistent	More consistent	Very consistent	Very consistent	Very consistent	Very consistent	Very consistent	Very consistent	Very consistent	Very consistent	Very consistent	More consistent	uncertain	More consistent	Very consistent	Very consistent	Very consistent	Very consistent	Very consistent	commonly	Very consistent	Very consistent	Very consistent	Very consistent	Very consistent	Very consistent	Very consistent
539	female	grade three	city	Very consistent	Very consistent	Very consistent	Very consistent	Very consistent	Very consistent	Very consistent	Very consistent	Very consistent	Very consistent	Very consistent	Very consistent	Very consistent	Very consistent	Very consistent	Very consistent	Very consistent	Very consistent	Very consistent	Very consistent	Very consistent	Very consistent	Very consistent	Very consistent	Very consistent	Very consistent	Very consistent	Very consistent	Very consistent	Very consistent	Very consistent	Very consistent	Very consistent	Very consistent	Very consistent	Very consistent	Very consistent	Very consistent	Very consistent	Very consistent	Very consistent	Very consistent	Very consistent	Very consistent	Very consistent	Very consistent
540	female	grade three	countryside	Very consistent	Very consistent	Very consistent	A little in line	A little in line	accord with	A little in line	accord with	A little in line	A little in line	accord with	accord with	accord with	accord with	accord with	accord with	accord with	Very consistent	Very consistent	Very consistent	Very consistent	More consistent	Very consistent	Very consistent	Very consistent	Very consistent	Very consistent	Very consistent	Very consistent	Very consistent	More consistent	More consistent	Very consistent	Very consistent	commonly	commonly	Very consistent	More consistent	Very inconsistent	commonly	Very consistent	commonly	More consistent	More consistent	More consistent	More consistent
541	male	grade three	city	Very consistent	Very consistent	Very consistent	Very consistent	Very consistent	Very consistent	Very consistent	Very consistent	Very consistent	Very consistent	Very consistent	Very consistent	Very consistent	Very consistent	Very consistent	Very consistent	Very consistent	Very consistent	Very consistent	Very consistent	Very consistent	Very consistent	Very consistent	Very consistent	Very consistent	Very consistent	Very consistent	Very consistent	Very consistent	Very consistent	Very consistent	Very consistent	Very consistent	Very consistent	Very consistent	Very consistent	Very consistent	Very consistent	Very inconsistent	Very consistent	Very consistent	Very consistent	Very consistent	Very consistent	Very consistent	Very consistent
542	male	grade three	city	Very consistent	Very consistent	Very consistent	Very consistent	Very consistent	Very consistent	Very consistent	Very consistent	Very consistent	A little in line	accord with	A little in line	A little in line	A little in line	Very consistent	Very consistent	A little in line	Very consistent	Very consistent	Very consistent	Very consistent	Very consistent	Very consistent	Very consistent	Very consistent	Very consistent	Very consistent	Very consistent	Very consistent	Very consistent	Very consistent	Very consistent	Very consistent	Very consistent	Very consistent	Very consistent	Very consistent	Very consistent	Very consistent	Very consistent	Very consistent	Very consistent	Very consistent	Very consistent	Very consistent	Very consistent
543	male	grade three	countryside	Very consistent	Very consistent	accord with	A little in line	accord with	Very consistent	Very consistent	accord with	A little in line	Very consistent	accord with	accord with	accord with	accord with	Very consistent	accord with	Very consistent	More consistent	Very consistent	More consistent	Less consistent	uncertain	More consistent	More consistent	uncertain	More consistent	More consistent	uncertain	More consistent	Very consistent	uncertain	uncertain	uncertain	More consistent	More consistent	More consistent	Very consistent	commonly	Less consistent	More consistent	commonly	More consistent	More consistent	More consistent	commonly	commonly
544	female	grade three	city	Very consistent	Very consistent	Very consistent	Very consistent	Very consistent	Very consistent	Very consistent	Very consistent	Very consistent	Very consistent	Very consistent	Very consistent	Very consistent	Very consistent	Very consistent	Very consistent	Very consistent	Very consistent	Very consistent	Very consistent	Very consistent	Very consistent	Very consistent	Very consistent	Very consistent	Very consistent	Very consistent	Very consistent	Very consistent	Very consistent	Very consistent	Very consistent	Very consistent	Very consistent	Very consistent	Very consistent	Very consistent	Very consistent	Very consistent	Very consistent	Very consistent	Very consistent	Very consistent	Very consistent	Very consistent	Very consistent
545	male	grade three	city	Very consistent	Very consistent	Very consistent	Very consistent	Very consistent	Very consistent	Very consistent	Very consistent	Very consistent	Very consistent	Very consistent	Very consistent	Very consistent	Very consistent	Very consistent	Very consistent	Very consistent	Very consistent	Very consistent	Very consistent	Very consistent	Very consistent	Very consistent	Very consistent	Very consistent	Very consistent	Very consistent	Very consistent	Very consistent	Very consistent	Very consistent	Very consistent	Very consistent	Very consistent	Very consistent	Very consistent	Very consistent	Very consistent	Very inconsistent	Very inconsistent	Very inconsistent	Very inconsistent	Very consistent	Very consistent	commonly	commonly
[truncated: 981 more rows]
[truncated: 65 more columns]
